# Supplementary material for: Integrating dispersal, breeding and abundance data with graph theory for the characterization and management of functional connectivity in amphibian pondscapes
Source: Landsc Ecol. 2022 Nov 3;37(12):3159–77. doi: 10.1007/s10980-022-01520-x (PMC9631601; doi:10.1007/s10980-022-01520-x)
Supplement: Supplementary file 3 — Supplementary Material 3 [file 10980_2022_1520_MOESM3_ESM.xlsx]

## Sheet: Description
Supplementary spreadsheet 7
This excel contains GOF analyses for all species and ponds. It only includes ponds used in further analyses, in which population sizes were estimable and higher than the number of marked individuals. Color code: Green=Not significant; Red=Significant; Orange=Non-estimable
Article title	Integrating dispersal, breeding and abundance data with graph theory for the characterization and management of functional connectivity in amphibian pondscapes
Journal	Landscape Ecology
Authors	Ismael Reyes-Moya, Gregorio Sánchez-Montes & Íñigo Martínez-Solano
Affiliations	Departamento de Biodiversidad y Biología Evolutiva, Museo Nacional de Ciencias Naturales (MNCN-CSIC), c/ José Gutiérrez Abascal 2, 28006 Madrid, Spain.
Corresponding author e-mail	ismaelrymy@gmail.com

## Sheet: Pp
#################D01###########			.
3sr_all			.
	stat	df	p_val	sign_test
	8.213	19	0.984	0.811
			.
3sm_all			.
	stat	df	p_val
	4.647	12	0.969
			.
2ct_all			.
	stat	df	p_val	sign_test
	9.67	17	0.917	-1.307
			.
2cl_all			.
	stat	df	p_val
	9.721	13	0.717
			.
overall_CJS_all			.
	chi2	degree_of_freedom	p_value
Gof_test_for_CJS_model	35.21	64	0.999
			.
c-hat			.
[1]	0.550156		.
3sr_fem			.
	stat	df	p_val	sign_test
	1.466	8	0.993	0.379
3sm_fem			.
	stat	df	p_val
	2.578	5	0.765
			.
2ct_fem			.
	stat	df	p_val	sign_test
	1.56	6	0.955	0.034
			.
2cl_fem			.
	stat	df	p_val
	5.795	6	0.447
			.
overall_CJS_fem			.
	chi2	degree_of_freedom	p_value
Gof_test_for_CJS_model	11.399	25	0.991
3sr_mal			.
	stat	df	p_val	sign_test
	7.058	16	0.972	0.571
			.
3sm_mal			.
	stat	df	p_val
	4.647	12	0.969
			.
2ct_mal			.
	stat	df	p_val	sign_test
	10.458	17	0.883	-1.289
			.
2cl_mal			.
	stat	df	p_val
	5.467	12	0.941
			.
overall_CJS_mal			.
	chi2	degree_of_freedom	p_value
Gof_test_for_CJS_model	27.63	57	1
#################D24###########			.
3sr_all			.
	stat	df	p_val	sign_test
	4.621	13	0.983	-0.909
			.
3sm_all			.
	stat	df	p_val
	2.259	6	0.894
			.
2ct_all			.
	stat	df	p_val	sign_test
	1.111	12	1	-0.022
			.
2cl_all			.
	stat	df	p_val
	2.958	10	0.982
			.
overall_CJS_all			.
	chi2	degree_of_freedom	p_value
Gof_test_for_CJS_model	12.481	45	1
			.
c-hat			.
[1]	0.277356		.
3sr_fem			.
	stat	df	p_val	sign_test
	2.578	9	0.979	0.078
3sm_fem			.
	stat	df	p_val
	2.58	5	0.764
			.
2ct_fem			.
	stat	df	p_val	sign_test
	1.699	10	0.998	-0.58
			.
2cl_fem			.
	stat	df	p_val
	0	6	1
			.
overall_CJS_fem			.
	chi2	degree_of_freedom	p_value
Gof_test_for_CJS_model	6.857	30	1
3sr_mal			.
	stat	df	p_val	sign_test
	0.708	5	0.983	-0.21
			.
3sm_mal			.
	stat	df	p_val
	2.259	6	0.894
			.
2ct_mal			.
	stat	df	p_val	sign_test
	3.058	10	0.98	0.765
			.
2cl_mal			.
	stat	df	p_val
	1.872	7	0.967
			.
overall_CJS_mal			.
	chi2	degree_of_freedom	p_value
Gof_test_for_CJS_model	7.897	28	1
#################D15###########			.
3sr_all			.
	stat	df	p_val	sign_test
	0.627	4	0.96	0.239
			.
3sm_all			.
	stat	df	p_val
	0	1	1
			.
2ct_all			.
	stat	df	p_val	sign_test
	2.326	10	0.993	-0.463
			.
2cl_all			.
	stat	df	p_val
	2.124	7	0.953
			.
overall_CJS_all			.
	chi2	degree_of_freedom	p_value
Gof_test_for_CJS_model	5.785	26	1
			.
c-hat			.
[1]	0.2225		.
3sr_fem			.
	stat	df	p_val	sign_test
	0.627	4	0.96	0.239
3sm_fem			.
	stat	df	p_val
	0	4	1
			.
2ct_fem			.
	stat	df	p_val	sign_test
	1.244	9	0.999	-0.497
			.
2cl_fem			.
	stat	df	p_val
	0.708	7	0.998
			.
overall_CJS_fem			.
	chi2	degree_of_freedom	p_value
Gof_test_for_CJS_model	2.579	24	1
3sr_mal			.
	stat	df	p_val	sign_test
	0	0	1	0
			.
3sm_mal			.
	stat	df	p_val
	0	1	1
			.
2ct_mal			.
	stat	df	p_val	sign_test
	0	2	1	0
			.
2cl_mal			.
	stat	df	p_val
	0	0	1
			.
overall_CJS_mal			.
	chi2	degree_of_freedom	p_value
Gof_test_for_CJS_model	0	3	1
#################D16###########			.
3sr_all			.
	stat	df	p_val	sign_test
	0.351	3	0.95	-0.296
			.
3sm_all			.
	stat	df	p_val
	0	0	1
			.
2ct_all			.
	stat	df	p_val	sign_test
	1.724	3	0.632	-0.503
			.
2cl_all			.
	stat	df	p_val
	0	1	1
			.
overall_CJS_all			.
	chi2	degree_of_freedom	p_value
Gof_test_for_CJS_model	2.075	8	0.979
			.
c-hat			.
[1]	0.259375		.
3sr_fem			.
	stat	df	p_val	sign_test
	0	1	1	0
3sm_fem			.
	stat	df	p_val
	0	1	1
			.
2ct_fem			.
	stat	df	p_val	sign_test
	0	2	1	0
			.
2cl_fem			.
	stat	df	p_val
	0	0	1
			.
overall_CJS_fem			.
	chi2	degree_of_freedom	p_value
Gof_test_for_CJS_model	0	4	1
3sr_mal			.
	stat	df	p_val	sign_test
	1.913	2	0.384	-0.692
			.
3sm_mal			.
	stat	df	p_val
	0	0	1
			.
2ct_mal			.
	stat	df	p_val	sign_test
	0	3	1	0
			.
2cl_mal			.
	stat	df	p_val
	0	1	1
			.
overall_CJS_mal			.
	chi2	degree_of_freedom	p_value
Gof_test_for_CJS_model	1.913	6	0.928
#################D17###########			.
3sr_all			.
	stat	df	p_val	sign_test
	0	5	1	0
			.
3sm_all			.
	stat	df	p_val
	0	0	1
			.
2ct_all			.
	stat	df	p_val	sign_test
	0.936	4	0.919	0.395
			.
2cl_all			.
	stat	df	p_val
	0	1	1
			.
overall_CJS_all			.
	chi2	degree_of_freedom	p_value
Gof_test_for_CJS_model	0.936	10	1
			.
c-hat			.
[1]	0.0936		.
3sr_fem			.
	stat	df	p_val	sign_test
	0	2	1	0
3sm_fem			.
	stat	df	p_val
	0	0	1
			.
2ct_fem			.
	stat	df	p_val	sign_test
	0	0	1	0
			.
2cl_fem			.
	stat	df	p_val
	0	0	1
			.
overall_CJS_fem			.
	chi2	degree_of_freedom	p_value
Gof_test_for_CJS_model	0	2	1
3sr_mal			.
	stat	df	p_val	sign_test
	0.936	2	0.626	-0.365
			.
3sm_mal			.
	stat	df	p_val
	0	0	1
			.
2ct_mal			.
	stat	df	p_val	sign_test
	0	2	1	0
			.
2cl_mal			.
	stat	df	p_val
	0	1	1
			.
overall_CJS_mal			.
	chi2	degree_of_freedom	p_value
Gof_test_for_CJS_model	0.936	5	0.968
#################D18###########			.
3sr_all			.
	stat	df	p_val	sign_test
	10.345	14	0.737	1.171
			.
3sm_all			.
	stat	df	p_val
	3.328	9	0.95
			.
2ct_all			.
	stat	df	p_val	sign_test
	16.731	16	0.403	-2.507
			.
2cl_all			.
	stat	df	p_val
	14.187	15	0.511
			.
overall_CJS_all			.
	chi2	degree_of_freedom	p_value
Gof_test_for_CJS_model	44.599	55	0.841
			.
c-hat			.
[1]	0.810891		.
3sr_fem			.
	stat	df	p_val	sign_test
	5.676	8	0.683	0.366
3sm_fem			.
	stat	df	p_val
	0.486	6	0.998
			.
2ct_fem			.
	stat	df	p_val	sign_test
	10.324	9	0.325	-1.324
			.
2cl_fem			.
	stat	df	p_val
	3.215	12	0.994
			.
overall_CJS_fem			.
	chi2	degree_of_freedom	p_value
Gof_test_for_CJS_model	19.701	35	0.983
3sr_mal			.
	stat	df	p_val	sign_test
	8.346	13	0.82	0.931
			.
3sm_mal			.
	stat	df	p_val
	3.328	9	0.95
			.
2ct_mal			.
	stat	df	p_val	sign_test
	11.25	16	0.794	-1.022
			.
2cl_mal			.
	stat	df	p_val
	4.888	15	0.993
			.
overall_CJS_mal			.
	chi2	degree_of_freedom	p_value
Gof_test_for_CJS_model	27.812	53	0.998
#################C04###########			.
3sr_all			.
	stat	df	p_val	sign_test
	0	5	1	0
			.
3sm_all			.
	stat	df	p_val
	0	0	1
			.
2ct_all			.
	stat	df	p_val	sign_test
	1.14	7	0.992	-0.322
			.
2cl_all			.
	stat	df	p_val
	3.736	7	0.81
			.
overall_CJS_all			.
	chi2	degree_of_freedom	p_value
Gof_test_for_CJS_model	4.876	21	1
			.
c-hat			.
[1]	0.23219		.
3sr_fem			.
	stat	df	p_val	sign_test
	0	2	1	0
3sm_fem			.
	stat	df	p_val
	0	1	1
			.
2ct_fem			.
	stat	df	p_val	sign_test
	0	3	1	0
			.
2cl_fem			.
	stat	df	p_val
	1.644	5	0.896
			.
overall_CJS_fem			.
	chi2	degree_of_freedom	p_value
Gof_test_for_CJS_model	1.644	11	0.999
3sr_mal			.
	stat	df	p_val	sign_test
	0	2	1	0
			.
3sm_mal			.
	stat	df	p_val
	0	0	1
			.
2ct_mal			.
	stat	df	p_val	sign_test
	0.708	3	0.871	-0.254
			.
2cl_mal			.
	stat	df	p_val
	1.872	3	0.599
			.
overall_CJS_mal			.
	chi2	degree_of_freedom	p_value
Gof_test_for_CJS_model	2.58	8	0.958
#################C19###########			.
3sr_all			.
	stat	df	p_val	sign_test
	0	2	1	0
			.
3sm_all			.
	stat	df	p_val
	0	0	1
			.
2ct_all			.
	stat	df	p_val	sign_test
	1.872	3	0.599	-0.583
			.
2cl_all			.
	stat	df	p_val
	0	2	1
			.
overall_CJS_all			.
	chi2	degree_of_freedom	p_value
Gof_test_for_CJS_model	1.872	7	0.967
			.
c-hat			.
[1]	0.267429		.
3sr_fem			.
	stat	df	p_val	sign_test
	0	0	1	0
3sm_fem			.
	stat	df	p_val
	0	0	1
			.
2ct_fem			.
	stat	df	p_val	sign_test
	0.936	2	0.626	-0.292
			.
2cl_fem			.
	stat	df	p_val
	0	0	1
			.
overall_CJS_fem			.
	chi2	degree_of_freedom	p_value
Gof_test_for_CJS_model	0.936	2	0.626
3sr_mal			.
	stat	df	p_val	sign_test
	0	0	1	0
			.
3sm_mal			.
	stat	df	p_val
	0	0	1
			.
2ct_mal			.
	stat	df	p_val	sign_test
	0	0	1	0
			.
2cl_mal			.
	stat	df	p_val
	0	0	1
			.
overall_CJS_mal			.
	chi2	degree_of_freedom	p_value
Gof_test_for_CJS_model	0	0	1

## Sheet: Tp
#################D05###########
3sr_all
	stat	df	p_val	sign_test
	1.822	4	0.768	0.148
			.
3sm_all			.
	stat	df	p_val
	0	1	1
			.
2ct_all			.
	stat	df	p_val	sign_test
	1.959	3	0.581	0.274
			.
2cl_all			.
	stat	df	p_val
	0	0	1
			.
overall_CJS_all			.
	chi2	degree_of_freedom	p_value
Gof_test_for_CJS_model	4.236	9	0.895
			.
c-hat			.
[1]	0.470667		.
3sr_fem			.
	stat	df	p_val	sign_test
	0.976	4	0.913	-0.679
3sm_fem			.
	stat	df	p_val
	0.936	1	0.333
			.
2ct_fem			.
	stat	df	p_val	sign_test
	1.157	3	0.763	-0.037
			.
2cl_fem			.
	stat	df	p_val
	0	0	1
			.
overall_CJS_fem			.
	chi2	degree_of_freedom	p_value
Gof_test_for_CJS_model	3.069	8	0.93
3sr_mal			.
	stat	df	p_val	sign_test
	0.455	2	0.797	0.338
			.
3sm_mal			.
	stat	df	p_val
	0	1	1
			.
2ct_mal			.
	stat	df	p_val	sign_test
	0.936	2	0.626	0.558
			.
2cl_mal			.
	stat	df	p_val
	0	0	1
			.
overall_CJS_mal			.
	chi2	degree_of_freedom	p_value
Gof_test_for_CJS_model	1.391	5	0.925
#################D39###########			.
3sr_all			.
	stat	df	p_val	sign_test
	0.406	2	0.816	-0.45
			.
3sm_all			.
	stat	df	p_val
	0	0	1
			.
2ct_all			.
	stat	df	p_val	sign_test
	0	0	1	0
			.
2cl_all			.
	stat	df	p_val
	0	0	1
			.
overall_CJS_all			.
	chi2	degree_of_freedom	p_value
Gof_test_for_CJS_model	0.406	2	0.816
			.
c-hat			.
[1]	0.203		.
3sr_fem			.
	stat	df	p_val	sign_test
	0.886	2	0.642	0
3sm_fem			.
	stat	df	p_val
	0	0	1
			.
2ct_fem			.
	stat	df	p_val	sign_test
	0	0	1	0
			.
2cl_fem			.
	stat	df	p_val
	0	0	1
			.
overall_CJS_fem			.
	chi2	degree_of_freedom	p_value
Gof_test_for_CJS_model	0.886	2	0.642
3sr_mal			.
	stat	df	p_val	sign_test
	0	1	1	0
			.
3sm_mal			.
	stat	df	p_val
	0	0	1
			.
2ct_mal			.
	stat	df	p_val	sign_test
	0	0	1	0
			.
2cl_mal			.
	stat	df	p_val
	0	0	1
			.
overall_CJS_mal			.
	chi2	degree_of_freedom	p_value
Gof_test_for_CJS_model	0	1	1
#################D15###########			.
3sr_all			.
	stat	df	p_val	sign_test
	3.922	6	0.687	-1.292
			.
3sm_all			.
	stat	df	p_val
	1.14	4	0.888
			.
2ct_all			.
	stat	df	p_val	sign_test
	1.102	6	0.981	0.042
			.
2cl_all			.
	stat	df	p_val
	0	4	1
			.
overall_CJS_all			.
	chi2	degree_of_freedom	p_value
Gof_test_for_CJS_model	7.374	20	0.995
			.
c-hat			.
[1]	0.3687		.
3sr_fem			.
	stat	df	p_val	sign_test
	2.259	3	0.52	-0.8
3sm_fem			.
	stat	df	p_val
	0	0	1
			.
2ct_fem			.
	stat	df	p_val	sign_test
	0.936	2	0.626	-0.395
			.
2cl_fem			.
	stat	df	p_val
	0	0	1
			.
overall_CJS_fem			.
	chi2	degree_of_freedom	p_value
Gof_test_for_CJS_model	3.195	5	0.67
3sr_mal			.
	stat	df	p_val	sign_test
	1.323	4	0.857	-0.435
			.
3sm_mal			.
	stat	df	p_val
	1.14	4	0.888
			.
2ct_mal			.
	stat	df	p_val	sign_test
	1.495	4	0.828	-0.019
			.
2cl_mal			.
	stat	df	p_val
	0	2	1
			.
overall_CJS_mal			.
	chi2	degree_of_freedom	p_value
Gof_test_for_CJS_model	3.958	14	0.996
#################D17###########			.
3sr_all			.
	stat	df	p_val	sign_test
	1.974	3	0.578	0.064
			.
3sm_all			.
	stat	df	p_val
	0	1	1
			.
2ct_all			.
	stat	df	p_val	sign_test
	0	3	1	0
			.
2cl_all			.
	stat	df	p_val
	0	0	1
			.
overall_CJS_all			.
	chi2	degree_of_freedom	p_value
Gof_test_for_CJS_model	1.974	7	0.961
			.
c-hat			.
[1]	0.282		.
3sr_fem			.
	stat	df	p_val	sign_test
	2.024	2	0.363	-0.099
3sm_fem			.
	stat	df	p_val
	0	0	1
			.
2ct_fem			.
	stat	df	p_val	sign_test
	0	0	1	0
			.
2cl_fem			.
	stat	df	p_val
	0	0	1
			.
overall_CJS_fem			.
	chi2	degree_of_freedom	p_value
Gof_test_for_CJS_model	2.024	2	0.363
3sr_mal			.
	stat	df	p_val	sign_test
	0	1	1	0
			.
3sm_mal			.
	stat	df	p_val
	0	1	1
			.
2ct_mal			.
	stat	df	p_val	sign_test
	0	1	1	0
			.
2cl_mal			.
	stat	df	p_val
	0	0	1
			.
overall_CJS_mal			.
	chi2	degree_of_freedom	p_value
Gof_test_for_CJS_model	0	3	1
#################D18###########			.
3sr_all			.
	stat	df	p_val	sign_test
	1.247	5	0.94	-0.167
			.
3sm_all			.
	stat	df	p_val
	0	1	1
			.
2ct_all			.
	stat	df	p_val	sign_test
	3.362	4	0.499	-0.182
			.
2cl_all			.
	stat	df	p_val
	6.751	4	0.15
			.
overall_CJS_all			.
	chi2	degree_of_freedom	p_value
Gof_test_for_CJS_model	11.36	16	0.787
			.
c-hat			.
[1]	0.71		.
3sr_fem			.
	stat	df	p_val	sign_test
	1.177	5	0.947	0.686
3sm_fem			.
	stat	df	p_val
	0	1	1
			.
2ct_fem			.
	stat	df	p_val	sign_test
	4.819	4	0.306	1.073
			.
2cl_fem			.
	stat	df	p_val
	0.873	3	0.832
			.
overall_CJS_fem			.
	chi2	degree_of_freedom	p_value
Gof_test_for_CJS_model	6.869	13	0.909
3sr_mal			.
	stat	df	p_val	sign_test
	0.482	5	0.993	0.31
			.
3sm_mal			.
	stat	df	p_val
	0	1	1
			.
2ct_mal			.
	stat	df	p_val	sign_test
	1.5	4	0.827	-0.613
			.
2cl_mal			.
	stat	df	p_val
	1.669	3	0.644
			.
overall_CJS_mal			.
	chi2	degree_of_freedom	p_value
Gof_test_for_CJS_model	3.651	13	0.994
#################D22###########			.
3sr_all			.
	stat	df	p_val	sign_test
	0	3	1	0
			.
3sm_all			.
	stat	df	p_val
	0	1	1
			.
2ct_all			.
	stat	df	p_val	sign_test
	0.51	1	0.475	0.505
			.
2cl_all			.
	stat	df	p_val
	0	0	1
			.
overall_CJS_all			.
	chi2	degree_of_freedom	p_value
Gof_test_for_CJS_model	1.137	6	0.98
			.
c-hat			.
[1]	0.1895		.
3sr_fem			.
	stat	df	p_val	sign_test
	0	3	1	0
3sm_fem			.
	stat	df	p_val
	0.708	2	0.702
			.
2ct_fem			.
	stat	df	p_val	sign_test
	0	1	1	0
			.
2cl_fem			.
	stat	df	p_val
	0	0	1
			.
overall_CJS_fem			.
	chi2	degree_of_freedom	p_value
Gof_test_for_CJS_model	0.708	6	0.994
3sr_mal			.
	stat	df	p_val	sign_test
	0	2	1	0
			.
3sm_mal			.
	stat	df	p_val
	0	1	1
			.
2ct_mal			.
	stat	df	p_val	sign_test
	0	1	1	0
			.
2cl_mal			.
	stat	df	p_val
	0	0	1
			.
overall_CJS_mal			.
	chi2	degree_of_freedom	p_value
Gof_test_for_CJS_model	0	4	1
#################D23###########			.
3sr_all			.
	stat	df	p_val	sign_test
	1.644	4	0.801	0.048
			.
3sm_all			.
	stat	df	p_val
	0	0	1
			.
2ct_all			.
	stat	df	p_val	sign_test
	0.708	4	0.95	-0.343
			.
2cl_all			.
	stat	df	p_val
	0.708	4	0.95
			.
overall_CJS_all			.
	chi2	degree_of_freedom	p_value
Gof_test_for_CJS_model	3.06	13	0.998
			.
c-hat			.
[1]	0.235385		.
3sr_fem			.
	stat	df	p_val	sign_test
	0	1	1	0
3sm_fem			.
	stat	df	p_val
	0	0	1
			.
2ct_fem			.
	stat	df	p_val	sign_test
	0	1	1	0
			.
2cl_fem			.
	stat	df	p_val
	0.936	1	0.333
			.
overall_CJS_fem			.
	chi2	degree_of_freedom	p_value
Gof_test_for_CJS_model	0.936	3	0.817
3sr_mal			.
	stat	df	p_val	sign_test
	0.708	1	0.4	0.318
			.
3sm_mal			.
	stat	df	p_val
	0	0	1
			.
2ct_mal			.
	stat	df	p_val	sign_test
	0.708	2	0.702	-0.343
			.
2cl_mal			.
	stat	df	p_val
	0	2	1
			.
overall_CJS_mal			.
	chi2	degree_of_freedom	p_value
Gof_test_for_CJS_model	1.416	5	0.923
#################C30###########			.
3sr_all			.
	stat	df	p_val	sign_test
	4.298	2	0.117	0.541
			.
3sm_all			.
	stat	df	p_val
	0	0	1
			.
2ct_all			.
	stat	df	p_val	sign_test
	0.825	3	0.843	-0.524
			.
2cl_all			.
	stat	df	p_val
	0	0	1
			.
overall_CJS_all			.
	chi2	degree_of_freedom	p_value
Gof_test_for_CJS_model	5.123	5	0.401
			.
c-hat			.
[1]	1.0246		.
3sr_fem			.
	stat	df	p_val	sign_test
	1.936	2	0.38	0.198
3sm_fem			.
	stat	df	p_val
	0	0	1
			.
2ct_fem			.
	stat	df	p_val	sign_test
	0	3	1	0
			.
2cl_fem			.
	stat	df	p_val
	0	0	1
			.
overall_CJS_fem			.
	chi2	degree_of_freedom	p_value
Gof_test_for_CJS_model	1.936	5	0.858
3sr_mal			.
	stat	df	p_val	sign_test
	2.094	1	0.148	0.724
			.
3sm_mal			.
	stat	df	p_val
	0	0	1
			.
2ct_mal			.
	stat	df	p_val	sign_test
	0	0	1	0
			.
2cl_mal			.
	stat	df	p_val
	0	0	1
			.
overall_CJS_mal			.
	chi2	degree_of_freedom	p_value
Gof_test_for_CJS_model	2.094	1	0.148
#################C01###########			.
3sr_all			.
	stat	df	p_val	sign_test
	5.799	4	0.215	1.628
			.
3sm_all			.
	stat	df	p_val
	0	0	1
			.
2ct_all			.
	stat	df	p_val	sign_test
	2.197	3	0.533	0.325
			.
2cl_all			.
	stat	df	p_val
	0	2	1
			.
overall_CJS_all			.
	chi2	degree_of_freedom	p_value
Gof_test_for_CJS_model	7.996	9	0.535
			.
c-hat			.
[1]	0.888444		.
3sr_fem			.
	stat	df	p_val	sign_test
	2.706	3	0.439	0.823
3sm_fem			.
	stat	df	p_val
	0	0	1
			.
2ct_fem			.
	stat	df	p_val	sign_test
	0	1	1	0
			.
2cl_fem			.
	stat	df	p_val
	0	0	1
			.
overall_CJS_fem			.
	chi2	degree_of_freedom	p_value
Gof_test_for_CJS_model	2.706	4	0.608
3sr_mal			.
	stat	df	p_val	sign_test
	3.202	3	0.362	0.894
			.
3sm_mal			.
	stat	df	p_val
	0	0	1
			.
2ct_mal			.
	stat	df	p_val	sign_test
	0	3	1	0
			.
2cl_mal			.
	stat	df	p_val
	0	2	1
			.
overall_CJS_mal			.
	chi2	degree_of_freedom	p_value
Gof_test_for_CJS_model	3.202	8	0.921
			.
#################C02###########			.
3sr_all			.
	stat	df	p_val	sign_test
	0	4	1	0
			.
3sm_all			.
	stat	df	p_val
	0	0	1
			.
2ct_all			.
	stat	df	p_val	sign_test
	0.708	4	0.95	0.343
			.
2cl_all			.
	stat	df	p_val
	0	0	1
			.
overall_CJS_all			.
	chi2	degree_of_freedom	p_value
Gof_test_for_CJS_model	2.031	11	0.998
			.
c-hat			.
[1]	0.184636		.
3sr_fem			.
	stat	df	p_val	sign_test
	0	2	1	0
3sm_fem			.
	stat	df	p_val
	0.936	3	0.817
			.
2ct_fem			.
	stat	df	p_val	sign_test
	0.708	3	0.871	0.343
			.
2cl_fem			.
	stat	df	p_val
	0	0	1
			.
overall_CJS_fem			.
	chi2	degree_of_freedom	p_value
Gof_test_for_CJS_model	1.644	8	0.99
3sr_mal			.
	stat	df	p_val	sign_test
	0	0	1	0
			.
3sm_mal			.
	stat	df	p_val
	0	0	1
			.
2ct_mal			.
	stat	df	p_val	sign_test
	0	0	1	0
			.
2cl_mal			.
	stat	df	p_val
	0	0	1
			.
overall_CJS_mal			.
	chi2	degree_of_freedom	p_value
Gof_test_for_CJS_model	0	0	1
#################C04###########			.
3sr_all			.
	stat	df	p_val	sign_test
	1.957	3	0.581	1.133
			.
3sm_all			.
	stat	df	p_val
	1.14	1	0.286
			.
2ct_all			.
	stat	df	p_val	sign_test
	0	2	1	0
			.
2cl_all			.
	stat	df	p_val
	0	1	1
			.
overall_CJS_all			.
	chi2	degree_of_freedom	p_value
Gof_test_for_CJS_model	1.957	8	0.982
			.
c-hat			.
[1]	0.244625		.
3sr_fem			.
	stat	df	p_val	sign_test
	0.914	3	0.822	0.028
3sm_fem			.
	stat	df	p_val
	0	2	1
			.
2ct_fem			.
	stat	df	p_val	sign_test
	0.516	2	0.773	0.508
			.
2cl_fem			.
	stat	df	p_val
	0	0	1
			.
overall_CJS_fem			.
	chi2	degree_of_freedom	p_value
Gof_test_for_CJS_model	1.43	7	0.985
3sr_mal			.
	stat	df	p_val	sign_test
	0	3	1	0
			.
3sm_mal			.
	stat	df	p_val
	1.14	1	0.286
			.
2ct_mal			.
	stat	df	p_val	sign_test
	0.936	2	0.626	-0.684
			.
2cl_mal			.
	stat	df	p_val
	0	1	1
			.
overall_CJS_mal			.
	chi2	degree_of_freedom	p_value
Gof_test_for_CJS_model	2.076	7	0.956
#################C17###########			.
3sr_all			.
	stat	df	p_val	sign_test
	3.042	5	0.694	0.04
			.
3sm_all			.
	stat	df	p_val
	0	0	1
			.
2ct_all			.
	stat	df	p_val	sign_test
	2	5	0.849	0.632
			.
2cl_all			.
	stat	df	p_val
	0	4	1
			.
overall_CJS_all			.
	chi2	degree_of_freedom	p_value
Gof_test_for_CJS_model	5.669	17	0.995
			.
c-hat			.
[1]	0.333471		.
3sr_fem			.
	stat	df	p_val	sign_test
	0.936	4	0.919	0.395
3sm_fem			.
	stat	df	p_val
	0	2	1
			.
2ct_fem			.
	stat	df	p_val	sign_test
	0.936	5	0.968	-0.432
			.
2cl_fem			.
	stat	df	p_val
	0.936	3	0.817
			.
overall_CJS_fem			.
	chi2	degree_of_freedom	p_value
Gof_test_for_CJS_model	2.808	14	0.999
3sr_mal			.
	stat	df	p_val	sign_test
	0.51	3	0.917	-0.291
			.
3sm_mal			.
	stat	df	p_val
	0	0	1
			.
2ct_mal			.
	stat	df	p_val	sign_test
	0.936	3	0.817	0.432
			.
2cl_mal			.
	stat	df	p_val
	0	0	1
			.
overall_CJS_mal			.
	chi2	degree_of_freedom	p_value
Gof_test_for_CJS_model	1.446	6	0.963
#################C3X###########			.
3sr_all			.
	stat	df	p_val	sign_test
	0.708	1	0.4	0.486
			.
3sm_all			.
	stat	df	p_val
	0	0	1
			.
2ct_all			.
	stat	df	p_val	sign_test
	0.936	2	0.626	0.684
			.
2cl_all			.
	stat	df	p_val
	0	0	1
			.
overall_CJS_all			.
	chi2	degree_of_freedom	p_value
Gof_test_for_CJS_model	1.644	4	0.801
			.
c-hat			.
[1]	0.411		.
3sr_fem			.
	stat	df	p_val	sign_test
	0	1	1	0
3sm_fem			.
	stat	df	p_val
	0	0	1
			.
2ct_fem			.
	stat	df	p_val	sign_test
	0	1	1	0
			.
2cl_fem			.
	stat	df	p_val
	0	0	1
			.
overall_CJS_fem			.
	chi2	degree_of_freedom	p_value
Gof_test_for_CJS_model	0	2	1
3sr_mal			.
	stat	df	p_val	sign_test
	0.936	1	0.333	0.558
			.
3sm_mal			.
	stat	df	p_val
	0	0	1
			.
2ct_mal			.
	stat	df	p_val	sign_test
	0	0	1	0
			.
2cl_mal			.
	stat	df	p_val
	0	0	1
			.
overall_CJS_mal			.
	chi2	degree_of_freedom	p_value
Gof_test_for_CJS_model	0.936	1	0.333
#################C12###########			.
3sr_all			.
	stat	df	p_val	sign_test
	0	1	1	0
			.
3sm_all			.
	stat	df	p_val
	0	0	1
			.
2ct_all			.
	stat	df	p_val	sign_test
	0.708	1	0.4	0.595
			.
2cl_all			.
	stat	df	p_val
	0	1	1
			.
overall_CJS_all			.
	chi2	degree_of_freedom	p_value
Gof_test_for_CJS_model	0.708	3	0.871
			.
c-hat			.
[1]	0.236		.
3sr_fem			.
	stat	df	p_val	sign_test
	0	0	1	0
3sm_fem			.
	stat	df	p_val
	0	0	1
			.
2ct_fem			.
	stat	df	p_val	sign_test
	0.708	1	0.4	0.595
			.
2cl_fem			.
	stat	df	p_val
	0	1	1
			.
overall_CJS_fem			.
	chi2	degree_of_freedom	p_value
Gof_test_for_CJS_model	0.708	2	0.702
3sr_mal			.
	stat	df	p_val	sign_test
	0	0	1	0
			.
3sm_mal			.
	stat	df	p_val
	0	0	1
			.
2ct_mal			.
	stat	df	p_val	sign_test
	0	0	1	0
			.
2cl_mal			.
	stat	df	p_val
	0	0	1
			.
overall_CJS_mal			.
	chi2	degree_of_freedom	p_value
Gof_test_for_CJS_model	0	0	1
#################D10###########			.
c-hat			.
[1]	0.3288		.
3sr_fem			.
	stat	df	p_val	sign_test
	0.708	3	0.871	0.486
3sm_fem			.
	stat	df	p_val
	0	0	1
			.
2ct_fem			.
	stat	df	p_val	sign_test
	0.936	2	0.626	0.684
			.
2cl_fem			.
	stat	df	p_val
	0	0	1
			.
overall_CJS_fem			.
	chi2	degree_of_freedom	p_value
Gof_test_for_CJS_model	1.644	5	0.896
#################C20###########			.
c-hat			.
[1]	NaN		.
3sr_fem			.
	stat	df	p_val	sign_test
	0	0	1	0
3sm_fem			.
	stat	df	p_val
	0	0	1
			.
2ct_fem			.
	stat	df	p_val	sign_test
	0	0	1	0
			.
2cl_fem			.
	stat	df	p_val
	0	0	1
			.
overall_CJS_fem			.
	chi2	degree_of_freedom	p_value
Gof_test_for_CJS_model	0	0	1
#################C101###########			.
c-hat			.
[1]	NaN		.
3sr_fem			.
	stat	df	p_val	sign_test
	0	0	1	0
3sm_fem			.
	stat	df	p_val
	0	0	1
			.
2ct_fem			.
	stat	df	p_val	sign_test
	0	0	1	0
			.
2cl_fem			.
	stat	df	p_val
	0	0	1
			.
overall_CJS_fem			.
	chi2	degree_of_freedom	p_value
Gof_test_for_CJS_model	0	0	1

## Sheet: Pc
#################D01###########
c-hat
[1]	NaN
3sr_mal
	stat	df	p_val	sign_test
	0	0	1	0
3sm_mal
	stat	df	p_val
	0	0	1
2ct_mal
	stat	df	p_val	sign_test
	0	0	1	0
2cl_mal
	stat	df	p_val
	0	0	1
overall_CJS_mal
	chi2	degree_of_freedom	p_value
Gof_test_for_CJS_model	0	0	1
#################C01###########
c-hat
[1]	0
3sr_mal
	stat	df	p_val	sign_test
	0	0	1	0
3sm_mal
	stat	df	p_val
	0	0	1
2ct_mal
	stat	df	p_val	sign_test
	0	1	1	0
2cl_mal
	stat	df	p_val
	0	0	1
overall_CJS_mal
	chi2	degree_of_freedom	p_value
Gof_test_for_CJS_model	0	1	1

## Sheet: Ec
#################D02###########
c-hat
[1]	0
3sr_mal
	stat	df	p_val	sign_test
	0	0	1	0
3sm_mal
	stat	df	p_val
	0	1	1
2ct_mal
	stat	df	p_val	sign_test
	0	1	1	0
2cl_mal
	stat	df	p_val
	0	0	1
overall_CJS_mal
	chi2	degree_of_freedom	p_value
Gof_test_for_CJS_model	0	2	1
#################D101###########
c-hat
[1]	0
3sr_mal
	stat	df	p_val	sign_test
	0.756	1	0.385	0.869
3sm_mal
	stat	df	p_val
	0	0	1
2ct_mal
	stat	df	p_val	sign_test
	0	1	1	0
2cl_mal
	stat	df	p_val
	0	0	1
overall_CJS_mal
#################D14###########
c-hat
[1]	0
3sr_mal
	stat	df	p_val	sign_test
	0	2	1	0
3sm_mal
	stat	df	p_val
	0	0	1
2ct_mal
	stat	df	p_val	sign_test
	0	1	1	0
2cl_mal
	stat	df	p_val
	0	0	1
overall_CJS_mal
	chi2	degree_of_freedom	p_value
Gof_test_for_CJS_model	0	3	1
#################C1X###########
c-hat
[1]	0
3sr_mal
	stat	df	p_val	sign_test
	0	2	1	0
3sm_mal
	stat	df	p_val
	0	0	1
2ct_mal
	stat	df	p_val	sign_test
	0	1	1	0
2cl_mal
	stat	df	p_val
	0	0	1
overall_CJS_mal
	chi2	degree_of_freedom	p_value
Gof_test_for_CJS_model	0	3	1
#################C11###########
c-hat
[1]	0.4705
3sr_mal
	stat	df	p_val	sign_test
	2.833	4	0.586	1.161
3sm_mal
	stat	df	p_val
	0.936	2	0.626
2ct_mal
	stat	df	p_val	sign_test
	0.936	3	0.817	0.558
2cl_mal
	stat	df	p_val
	0	1	1
overall_CJS_mal
	chi2	degree_of_freedom	p_value
Gof_test_for_CJS_model	4.705	10	0.91

## Sheet: Pw
#################D01###########
3sr_all
	stat	df	p_val	sign_test
	3.766	6	0.708	0.304
			.
3sm_all			.
	stat	df	p_val
	0.936	1	0.333
			.
2ct_all			.
	stat	df	p_val	sign_test
	9.23	9	0.416	0.318
			.
2cl_all			.
	stat	df	p_val
	1.254	7	0.99
			.
overall_CJS_all			.
	chi2	degree_of_freedom	p_value
Gof_test_for_CJS_model	15.894	25	0.918
			.
c-hat			.
[1]	0.63576		.
3sr_fem			.
	stat	df	p_val	sign_test
	1.14	3	0.767	-0.338
3sm_fem			.
	stat	df	p_val
	0	2	1
			.
2ct_fem			.
	stat	df	p_val	sign_test
	4.926	6	0.553	0.025
			.
2cl_fem			.
	stat	df	p_val
	0	2	1
			.
overall_CJS_fem			.
	chi2	degree_of_freedom	p_value
Gof_test_for_CJS_model	6.066	13	0.944
3sr_mal			.
	stat	df	p_val	sign_test
	0.787	3	0.853	0.28
			.
3sm_mal			.
	stat	df	p_val
	0.936	1	0.333
			.
2ct_mal			.
	stat	df	p_val	sign_test
	3.286	7	0.857	0.176
			.
2cl_mal			.
	stat	df	p_val
	1.644	3	0.649
			.
overall_CJS_mal			.
	chi2	degree_of_freedom	p_value
Gof_test_for_CJS_model	6.653	14	0.947
#################D18###########			.
3sr_all			.
	stat	df	p_val	sign_test
	3.84	7	0.798	-0.401
			.
3sm_all			.
	stat	df	p_val
	0	0	1
			.
2ct_all			.
	stat	df	p_val	sign_test
	2.259	6	0.894	-0.065
			.
2cl_all			.
	stat	df	p_val
	0.708	4	0.95
			.
overall_CJS_all			.
	chi2	degree_of_freedom	p_value
Gof_test_for_CJS_model	6.807	18	0.992
			.
c-hat			.
[1]	0.378167		.
3sr_fem			.
	stat	df	p_val	sign_test
	2.35	3	0.503	-0.147
3sm_fem			.
	stat	df	p_val
	0	1	1
			.
2ct_fem			.
	stat	df	p_val	sign_test
	3.064	6	0.801	-0.357
			.
2cl_fem			.
	stat	df	p_val
	0	3	1
			.
overall_CJS_fem			.
	chi2	degree_of_freedom	p_value
Gof_test_for_CJS_model	5.414	13	0.965
3sr_mal			.
	stat	df	p_val	sign_test
	0	1	1	0
			.
3sm_mal			.
	stat	df	p_val
	0	0	1
			.
2ct_mal			.
	stat	df	p_val	sign_test
	0	0	1	0
			.
2cl_mal			.
	stat	df	p_val
	0	1	1
			.
overall_CJS_mal			.
	chi2	degree_of_freedom	p_value
Gof_test_for_CJS_model	0	2	1
#################C30###########			.
3sr_all			.
	stat	df	p_val	sign_test
	0	1	1	0
			.
3sm_all			.
	stat	df	p_val
	0	0	1
			.
2ct_all			.
	stat	df	p_val	sign_test
	0	0	1	0
			.
2cl_all			.
	stat	df	p_val
	0	0	1
			.
overall_CJS_all			.
	chi2	degree_of_freedom	p_value
Gof_test_for_CJS_model	0	1	1
			.
c-hat			.
[1]	0		.
3sr_fem			.
	stat	df	p_val	sign_test
	0	1	1	0
3sm_fem			.
	stat	df	p_val
	0	0	1
			.
2ct_fem			.
	stat	df	p_val	sign_test
	0	0	1	0
			.
2cl_fem			.
	stat	df	p_val
	0	0	1
			.
overall_CJS_fem			.
	chi2	degree_of_freedom	p_value
Gof_test_for_CJS_model	0	1	1
3sr_mal			.
	stat	df	p_val	sign_test
	0	0	1	0
			.
3sm_mal			.
	stat	df	p_val
	0	0	1
			.
2ct_mal			.
	stat	df	p_val	sign_test
	0	0	1	0
			.
2cl_mal			.
	stat	df	p_val
	0	0	1
			.
overall_CJS_mal			.
	chi2	degree_of_freedom	p_value
Gof_test_for_CJS_model	0	0	1
#################C04###########			.
3sr_all			.
	stat	df	p_val	sign_test
	3.263	7	0.86	0.688
			.
3sm_all			.
	stat	df	p_val
	4.071	4	0.396
			.
2ct_all			.
	stat	df	p_val	sign_test
	1.706	8	0.989	-0.662
			.
2cl_all			.
	stat	df	p_val
	1.353	7	0.987
			.
overall_CJS_all			.
	chi2	degree_of_freedom	p_value
Gof_test_for_CJS_model	15.651	28	0.971
			.
c-hat			.
[1]	0.558964		.
3sr_fem			.
	stat	df	p_val	sign_test
	2.849	6	0.828	0.132
3sm_fem			.
	stat	df	p_val
	0.936	4	0.919
			.
2ct_fem			.
	stat	df	p_val	sign_test
	0.991	7	0.995	-0.469
			.
2cl_fem			.
	stat	df	p_val
	2.18	6	0.902
			.
overall_CJS_fem			.
	chi2	degree_of_freedom	p_value
Gof_test_for_CJS_model	6.956	23	0.999
3sr_mal			.
	stat	df	p_val	sign_test
	0	1	1	0
			.
3sm_mal			.
	stat	df	p_val
	4.071	4	0.396
			.
2ct_mal			.
	stat	df	p_val	sign_test
	0	7	1	0
			.
2cl_mal			.
	stat	df	p_val
	0.936	4	0.919
			.
overall_CJS_mal			.
	chi2	degree_of_freedom	p_value
Gof_test_for_CJS_model	5.007	16	0.996
#################C17###########			.
3sr_all			.
	stat	df	p_val	sign_test
	0	2	1	0
			.
3sm_all			.
	stat	df	p_val
	0	0	1
			.
2ct_all			.
	stat	df	p_val	sign_test
	0	1	1	0
			.
2cl_all			.
	stat	df	p_val
	0	0	1
			.
overall_CJS_all			.
	chi2	degree_of_freedom	p_value
Gof_test_for_CJS_model	0	4	1
			.
c-hat			.
[1]	0		.
3sr_fem			.
	stat	df	p_val	sign_test
	0	1	1	0
3sm_fem			.
	stat	df	p_val
	0	1	1
			.
2ct_fem			.
	stat	df	p_val	sign_test
	0	1	1	0
			.
2cl_fem			.
	stat	df	p_val
	0	0	1
			.
overall_CJS_fem			.
	chi2	degree_of_freedom	p_value
Gof_test_for_CJS_model	0	3	1
3sr_mal			.
	stat	df	p_val	sign_test
	0	0	1	0
			.
3sm_mal			.
	stat	df	p_val
	0	0	1
			.
2ct_mal			.
	stat	df	p_val	sign_test
	0	0	1	0
			.
2cl_mal			.
	stat	df	p_val
	0	0	1
			.
overall_CJS_mal			.
	chi2	degree_of_freedom	p_value
Gof_test_for_CJS_model	0	0	1

## Sheet: Lb
#################C04###########
3sr_all
	stat	df	p_val	sign_test
	0	1	1	0
3sm_all
	stat	df	p_val
	0	0	1
2ct_all
	stat	df	p_val	sign_test
	0	0	1	0
2cl_all
	stat	df	p_val
	0	0	1
overall_CJS_all
	chi2	degree_of_freedom	p_value
Gof_test_for_CJS_model	0	1	1
c-hat
[1]	0
3sr_fem
	stat	df	p_val	sign_test
	0	0	1	0
3sm_fem
	stat	df	p_val
	0	0	1
2ct_fem
	stat	df	p_val	sign_test
	0	0	1	0
2cl_fem
	stat	df	p_val
	0	0	1
overall_CJS_fem
	chi2	degree_of_freedom	p_value
Gof_test_for_CJS_model	0	0	1
3sr_mal
	stat	df	p_val	sign_test
	0	1	1	0
3sm_mal
	stat	df	p_val
	0	0	1
2ct_mal
	stat	df	p_val	sign_test
	0	0	1	0
2cl_mal
	stat	df	p_val
	0	0	1
overall_CJS_mal
	chi2	degree_of_freedom	p_value
Gof_test_for_CJS_model	0	1	1

## Sheet: Hm
#################D05###########
c-hat
[1]	0
3sr_mal
	stat	df	p_val	sign_test
	0	1	1	0
3sm_mal
	stat	df	p_val
	0	1	1
2ct_mal
	stat	df	p_val	sign_test
	0	1	1	0
2cl_mal
	stat	df	p_val
	0	0	1
overall_CJS_mal
	chi2	degree_of_freedom	p_value
Gof_test_for_CJS_model	0	3	1
#################D05###########
c-hat
[1]	0
3sr_mal
	stat	df	p_val	sign_test
	0	1	1	0
3sm_mal
	stat	df	p_val
	0	1	1
2ct_mal
	stat	df	p_val	sign_test
	0	1	1	0
2cl_mal
	stat	df	p_val
	0	0	1
overall_CJS_mal
	chi2	degree_of_freedom	p_value
Gof_test_for_CJS_model	0	3	1
