# Supplementary material for: Integrating dispersal, breeding and abundance data with graph theory for the characterization and management of functional connectivity in amphibian pondscapes
Source: Landsc Ecol. 2022 Nov 3;37(12):3159–77. doi: 10.1007/s10980-022-01520-x (PMC9631601; doi:10.1007/s10980-022-01520-x)
Supplement: Supplementary file 4 — Supplementary Material 4 [file 10980_2022_1520_MOESM4_ESM.xlsx]

## Sheet: Description
Supplementary spreadsheet 1
This excel contains information concerning stepwise model selection and population size estimates obtained with POPAN in Rmark
Not all POPAN results where used in the final analysis due to imprecise estimates
Article title	Integrating dispersal, breeding and abundance data with graph theory for the characterization and management of functional connectivity in amphibian pondscapes
Journal	Landscape Ecology
Authors	Ismael Reyes-Moya, Gregorio Sánchez-Montes & Íñigo Martínez-Solano
Affiliations	Departamento de Biodiversidad y Biología Evolutiva, Museo Nacional de Ciencias Naturales (MNCN-CSIC), c/ José Gutiérrez Abascal 2, 28006 Madrid, Spain.
Corresponding author e-mail	ismaelrymy@gmail.com

## Sheet: Pelophylax perezi
C04
MODEL	npar	AICc	DeltaAICc	weight	Deviance
Phi(~1) p(~time*sex) pent(~time) N(~sex)	43	-3550.32	0	1	26.7657
Phi(~1) p(~time*sex) pent(~time*sex) N(~sex)	55	-219.378	3330.95	0	23.5569
Phi(~sex) p(~time*sex) pent(~time*sex) N(~sex)	56	-203.221	3347.1	0	19.8669
Phi(~time) p(~time*sex) pent(~time*sex) N(~sex)	65	-101.36	3448.96	0	20.7721
Phi(~time*sex) p(~time*sex) pent(~time*sex) N(~sex)	76	-57.6583	3492.66	0	13.6654
Phi(~1) p(~1) pent(~time*sex) N(~sex)	30	386.632	3936.95	0	50.7206
Phi(~1) p(~sex) pent(~time*sex) N(~sex)	31	412.866	3963.19	0	49.5908
Phi(~1) p(~time) pent(~time*sex) N(~sex)	42	Inf	Inf	0	41.6924
C04 BEST MODEL
Parameter	Estimate	Standard Error	Lower	Upper
30:N_gFemale_a0_t1	15.2077	5.07593	11.0496	35.839
31:N_gmale_a0_t1	33.7727	13.5347	20.7214	82.9021
C13
MODEL	npar	AICc	DeltaAICc	weight	Deviance
Phi(~1) p(~time) pent(~time*sex) N(~sex)	18	-269.593	0	1	18.7255
Phi(~1) p(~time*sex) pent(~time*sex) N(~sex)	23	-80.7981	188.794	0	13.2341
Phi(~sex) p(~time*sex) pent(~time*sex) N(~sex)	24	-71.0838	198.509	0	13.2341
Phi(~time) p(~time*sex) pent(~time*sex) N(~sex)	25	-61.1191	208.473	0	15.6433
Phi(~time*sex) p(~time*sex) pent(~time*sex) N(~sex)	28	-48.4172	221.175	0	13.2341
Phi(~1) p(~time) pent(~time) N(~sex)	13	188.234	457.827	0	23.2188
Phi(~1) p(~1) pent(~time*sex) N(~sex)	14	281.716	551.309	0	26.034
Phi(~1) p(~sex) pent(~time*sex) N(~sex)	15	553.715	823.308	0	26.0331
C13 BEST MODEL
Parameter	Estimate	Standard Error	Lower	Upper
8:N_gFemale_a0_t1	3	1.16914e-11	3	3
9:N_gmale_a0_t1	4	5.07913e-16	4	4
C19
MODEL	npar	AICc	DeltaAICc	weight	Deviance
Phi(~1) p(~sex) pent(~time*sex) N(~sex)	31	-1807.23	0	1	30.2034
Phi(~1) p(~time) pent(~time*sex) N(~sex)	42	-113.502	1693.73	0	18.9307
Phi(~1) p(~time*sex) pent(~time*sex) N(~sex)	55	-49.9075	1757.32	0	1.92537
Phi(~time) p(~time*sex) pent(~time*sex) N(~sex)	65	-47.9643	1759.27	0	-17.3886
Phi(~sex) p(~time*sex) pent(~time*sex) N(~sex)	56	-47.0471	1760.18	0	1.92415
Phi(~time*sex) p(~time*sex) pent(~time*sex) N(~sex)	76	-39.1207	1768.11	0	-21.2531
Phi(~1) p(~sex) pent(~time) N(~sex)	18	215.797	2023.03	0	38.2296
Phi(~1) p(~1) pent(~time*sex) N(~sex)	30	Inf	Inf	0	30.545
C19 BEST MODEL	Estimate	Standard Error	Lower	Upper
4:N_gFemale_a0_t1	19.3967	4.93263	14.6768	37.4024
5:N_gmale_a0_t1	13.0504	5.98889	8.19762	37.567
D01
MODEL	npar	AICc	DeltaAICc	weight	Deviance
Phi(~1) p(~1) pent(~time) N(~sex)	25	994.842	0	0.682303	64.0528
Phi(~1) p(~1) pent(~time*sex) N(~sex)	46	996.624	1.78268	0.279816	11.3878
Phi(~1) p(~sex) pent(~time*sex) N(~sex)	47	1000.72	5.88029	0.0360652	12.6645
Phi(~1) p(~time) pent(~time*sex) N(~sex)	66	1006.7	11.8583	0.00181542	-39.5952
Phi(~1) p(~time*sex) pent(~time*sex) N(~sex)	87	1055.76	60.9156	4.03955e-14	-67.1665
Phi(~sex) p(~time*sex) pent(~time*sex) N(~sex)	88	1059.44	64.5978	6.40816e-15	-67.5173
Phi(~time) p(~time*sex) pent(~time*sex) N(~sex)	105	1104.96	110.12	0	-96.985
Phi(~time*sex) p(~time*sex) pent(~time*sex) N(~sex)	124	1198.64	203.795	0	-104.563
D01 MODEL AVERAGING
parameter	par. index	estimate	se fixed note	sex	LoCI	HiCI
N_gFemale_a0_t1	129	54.0683	4.39524	Female	46.1049	63.4072
N_gmale_a0_t1	130	94.4257	5.81306	male	83.6926	106.535
D03
MODEL	npar	AICc	DeltaAICc	weight	Deviance
Phi(~time) p(~1) pent(~time*sex) N(~sex)	17	-101.155	0	0.999888	-4.84074
Phi(~time) p(~sex) pent(~time*sex) N(~sex)	18	-82.9547	18.2	0.000111653	-4.84074
Phi(~time) p(~time) pent(~time*sex) N(~sex)	20	-62.1547	39	3.39789e-09	-4.84074
Phi(~time) p(~time*sex) pent(~time*sex) N(~sex)	25	-43.2606	57.8941	2.68171e-13	-7.61332
Phi(~1) p(~time*sex) pent(~time*sex) N(~sex)	23	-43.0693	58.0854	2.43709e-13	-1.35535
Phi(~sex) p(~time*sex) pent(~time*sex) N(~sex)	24	-39.7878	61.3668	4.72404e-14	-1.383
Phi(~time*sex) p(~time*sex) pent(~time*sex) N(~sex)	28	-37.1939	63.9607	1.29138e-14	-7.61332
Phi(~time) p(~1) pent(~time) N(~sex)	12	357.839	458.993	0	-0.847398
D03
Parameter	Estimate	Standard Error	Lower	Upper
7:N_gFemale_a0_t1	5	0	5	5
8:N_gmale_a0_t1	3	0	3	3
D05
MODEL	npar	AICc	DeltaAICc	weight	Deviance
Phi(~1) p(~1) pent(~time*sex) N(~sex)	14	-359.369	0	1	-5.10339
Phi(~1) p(~sex) pent(~time*sex) N(~sex)	15	-178.563	180.806	0	-6.29728
Phi(~1) p(~time) pent(~time*sex) N(~sex)	18	-72.4169	286.952	0	-9.35089
Phi(~1) p(~time*sex) pent(~time*sex) N(~sex)	23	-38.78	320.589	0	-12.1139
Phi(~sex) p(~time*sex) pent(~time*sex) N(~sex)	24	-35.5009	323.869	0	-12.1439
Phi(~time) p(~time*sex) pent(~time*sex) N(~sex)	25	-33.4013	325.968	0	-12.8019
Phi(~time*sex) p(~time*sex) pent(~time*sex) N(~sex)	28	-27.3346	332.035	0	-12.8019
Phi(~1) p(~1) pent(~time) N(~sex)	9	99.7524	459.122	0	-0.981572
D05 BEST MODEL
Parameter	Estimate	Standard Error	Lower	Upper
3:N_gFemale_a0_t1	30.2808	19.4881	14.1559	108.97
4:N_gmale_a0_t1	3.66704	2.96284	2.1606	19.3043
D16
MODEL	npar	AICc	DeltaAICc	weight	Deviance
Phi(~1) p(~1) pent(~time) N(~sex)	9	159.24	0	0.999345	-45.768
Phi(~1) p(~1) pent(~time*sex) N(~sex)	14	174.447	15.2066	0.000498463	-46.1624
Phi(~1) p(~sex) pent(~time*sex) N(~sex)	15	176.963	17.7228	0.000141664	-47.1825
Phi(~1) p(~time) pent(~time*sex) N(~sex)	18	181.515	22.2746	1.45497e-05	-54.2497
Phi(~1) p(~time*sex) pent(~time*sex) N(~sex)	23	193.833	34.5923	3.07678e-08	-65.4841
Phi(~sex) p(~time*sex) pent(~time*sex) N(~sex)	24	199.103	39.8623	2.20664e-09	-65.7096
Phi(~time) p(~time*sex) pent(~time*sex) N(~sex)	25	204.097	44.8568	1.81633e-10	-66.5247
Phi(~time*sex) p(~time*sex) pent(~time*sex) N(~sex)	28	222.289	63.0483	2.03677e-14	-67.9403
D16 BEST MODEL
Parameter	Estimate	Standard Error	Lower	Upper
3:N_gFemale_a0_t1	53.3228	11.1615	39.3254	86.2958
4:N_gmale_a0_t1	29.1923	7.0237	20.9555	51.1199
D17
MODEL	npar	AICc	DeltaAICc	weight	Deviance
Phi(~time) p(~time*sex) pent(~time*sex) N(~sex)	40	-3116.6	0	1	-29.3808
Phi(~time*sex) p(~time*sex) pent(~time*sex) N(~sex)	46	-449.757	2666.84	0	-36.8269
Phi(~time) p(~1) pent(~time*sex) N(~sex)	26	263.838	3380.43	0	-8.94662
Phi(~time) p(~sex) pent(~time*sex) N(~sex)	27	281.479	3398.08	0	-11.3049
Phi(~time) p(~time) pent(~time*sex) N(~sex)	32	456.346	3572.94	0	-22.1524
Phi(~time) p(~time*sex) pent(~time) N(~sex)	33	528.829	3645.43	0	-23.9557
Phi(~1) p(~time*sex) pent(~time*sex) N(~sex)	35	792.15	3908.75	0	-20.6344
Phi(~sex) p(~time*sex) pent(~time*sex) N(~sex)	36	1049.66	4166.26	0	-23.1207
D17 BEST MODEL
Parameter	Estimate	Standard Error	Lower	Upper
27:N_gFemale_a0_t1	19.7521	8.60234	14.6876	62.1207
28:N_gmale_a0_t1	18.8	9.73789	12.1669	63.1371
D18
MODEL	npar	AICc	DeltaAICc	weight	Deviance
Phi(~1) p(~sex) pent(~time) N(~sex)	24	1069.23	0	1	203.792
Phi(~1) p(~sex) pent(~time*sex) N(~sex)	43	1110.55	41.312	1.06955e-09	195.523
Phi(~1) p(~time) pent(~time*sex) N(~sex)	60	1121.54	52.3014	4.39427e-12	154.688
Phi(~1) p(~time*sex) pent(~time*sex) N(~sex)	79	1157.89	88.6555	0	122.427
Phi(~sex) p(~time*sex) pent(~time*sex) N(~sex)	80	1162.94	93.7088	0	123.497
Phi(~time) p(~time*sex) pent(~time*sex) N(~sex)	95	1204.15	134.917	0	99.6096
Phi(~time*sex) p(~time*sex) pent(~time*sex) N(~sex)	112	1291.27	222.038	0	98.3831
D18 BEST MODEL
Parameter	Estimate	Standard Error	Lower	Upper
4:N_gFemale_a0_t1	69.6181	6.54397	60.5371	87.3459
5:N_gmale_a0_t1	70.0854	4.16916	64.6302	81.968
D23
MODEL	npar	AICc	DeltaAICc	weight	Deviance
Phi(~1)p(~1)pent(~time)N(~1)	11	-80.3853	0	1	18.5244
Phi(~time)p(~1)pent(~time)N(~1)	17	-19.1553	61.23	5.05916e-14	12.2544
Phi(~time)p(~time)pent(~time)N(~1)	23	-15.6191	64.7661	8.63411e-15	6.14764
Phi(~1)p(~time)pent(~time)N(~1)	18	-15.6101	64.7752	8.59504e-15	13.2996
D23 MODEL AVERAGING
parameter	estimate	se fixed note	sex	Lower	Upper
3:N_gFemale_a0_t1	4	0.000247021	F	4	4.00008
D24
MODEL	npar	AICc	DeltaAICc	weight	Deviance
Phi(~1) p(~1) pent(~time) N(~sex)	21	508.878	0	1	70.3347
Phi(~1) p(~1) pent(~time*sex) N(~sex)	38	542.174	33.2963	5.88588e-08	48.5543
Phi(~1) p(~sex) pent(~time*sex) N(~sex)	39	545.938	37.0608	8.96083e-09	48.5073
Phi(~1) p(~time) pent(~time*sex) N(~sex)	54	596.084	87.2064	0	30.9653
Phi(~1) p(~time*sex) pent(~time*sex) N(~sex)	71	689.456	180.578	0	12.556
Phi(~sex) p(~time*sex) pent(~time*sex) N(~sex)	72	697.703	188.826	0	12.5127
Phi(~time) p(~time*sex) pent(~time*sex) N(~sex)	85	815.942	307.065	0	-3.9719
Phi(~time*sex) p(~time*sex) pent(~time*sex) N(~sex)	100	1073.61	564.736	0	-7.91204
D24 BEST MODEL
Parameter	Estimate	Standard Error	Lower	Upper
3:N_gFemale_a0_t1	45.9852	5.60681	38.5621	61.8055
4:N_gmale_a0_t1	47.4381	5.723	39.8287	63.5271
D15
model	npar	AICc	DeltaAICc	weight	Deviance
Phi(~sex)p(~timesex)pent(~timesex)N(~sex)	52	-5260.49	0	1	67.0276
Phi(~time)p(~timesex)pent(~timesex)N(~sex)	60	-547.836	4712.65	0	65.0126
Phi(~timesex)p(~timesex)pent(~timesex)N(~sex)	70	-241.929	5018.56	0	60.7437
Phi(~sex)p(~1)pent(~timesex)N(~sex)	29	312.766	5573.25	0	95.1894
Phi(~sex)p(~sex)pent(~timesex)N(~sex)	30	324.202	5584.69	0	95.1455
Phi(~sex)p(~time)pent(~timesex)N(~sex)	40	540.641	5801.13	0	81.9739
Phi(~sex)p(~timesex)pent(~time)N(~sex)	41	575.633	5836.12	0	68.7477
Phi(~1)p(~timesex)pent(~timesex)N(~sex)	51	Inf	Inf	0	67.0847
D15 BEST MODEL
29:N_gMale_a0_t1	14.0575	1.12071	14.0005	20.8341
30:N_gMale_a0_t1	3	0	3	3

## Sheet: Epidalea calamita
C11
model	npar	AICc	DeltaAICc	weight	Deviance
Phi(~1)p(~1)pent(~time)N(~1)	8	163.482	0	0.674616	-271.957
Phi(~1)p(~time)pent(~time)N(~1)	12	166.496	3.01344	0.149519	-278.29
Phi(~time)p(~1)pent(~time)N(~1)	11	166.792	3.3093	0.128959	-275.603
Phi(~time)p(~time)pent(~time)N(~1)	14	168.814	5.33197	0.0469065	-280.868
C11 AVERAGE MODEL
Parameter	par.index	estimate	se fixed note	sex	LoCI	HiCI
N_gMale_a0_t1	17	338.19	82.0421	Male	210.214	544.075
D101
model	npar	AICc	DeltaAICc	weight	Deviance
Phi(~time)p(~time)pent(~time)N(~1)	5	70.9399	0	0.51346	-50.3229
Phi(~time)p(~1)pent(~time)N(~1)	5	72.682	1.74212	0.214887	-48.5808
Phi(~1)p(~1)pent(~time)N(~1)	5	73.4367	2.49678	0.147346	-47.8262
Phi(~1)p(~time)pent(~time)N(~1)	6	73.7767	2.83683	0.124307	-50.1582
D101 AVERAGE MODEL
Parameter	par.index	estimate	se fixed note	sex	LoCI	HiCI
N_gMale_a0_t1	8	62.4761	17.4003	Male	36.1943	107.842
C01X
model	npar	AICc	DeltaAICc	weight	Deviance
Phi(~time)p(~time)pent(~time)N(~1)	8	166.299	0	0.714196	-227.645
Phi(~1)p(~time)pent(~time)N(~1)	8	169.068	2.76887	0.178881	-224.876
Phi(~time)p(~1)pent(~time)N(~1)	7	170.526	4.22693	0.0862881	-221.143
Phi(~1)p(~1)pent(~time)N(~1)	6	173.387	7.08833	0.020635	-216.045
C01X AVERAGE MODEL	AVERAGE
Parameter	par.index	estimate	se fixed note	sex	LoCI	HiCI
N_gMale_a0_t1	11	120.224	20.2298	Male	86.4488	167.195
D02
model	npar	AICc	DeltaAICc	weight	Deviance
Phi(~1)p(~1)pent(~time)N(~1)	9	92.6151	0	0.572236	-83.229
Phi(~1)p(~time)pent(~time)N(~1)	14	93.6811	1.066	0.335812	-101.02
Phi(~time)p(~1)pent(~time)N(~1)	13	96.2822	3.66715	0.0914671	-94.161
Phi(~time)p(~time)pent(~time)N(~1)	17	106.76	14.1449	0.000485333	-102.608
D02 AVERAGE MODEL
Parameter	Estimate	Standard Error	Sex	Lower	Upper
N_gMale_a0_t1	116.772	47.1645	Male	52.9094	257.72
D14
model	npar	AICc	DeltaAICc	weight	Deviance
Phi(~1) p(~1) pent(~time)N(~1)	7	79.4958	0	0.947817	-100.65
Phi(~time)p(~1)pent(~time)N(~1)	9	84.7865	5.29069	0.0630359	-100.775
Phi(~1) p(~time) pent(~time)N(~1)	10	85.9209	6.42508	0.0381536	-102.511
Phi(~time) p(~time) pent(~time)N(~1)	11	87.9218	8.42601	0.0140294	-103.498
D14 BEST MODEL
Parameter	Estimate	Standard Error	Lower	Upper
3:N_Male_g1_a0_t1	168.828	54.8693	101.209	333.298

## Sheet: Hyla molleri
D05
model	npar	AICc	DeltaAICc	weight	Deviance
Phi(~1) p(~1) pent(~time) N(~1)	6	61.7701	0	0.999984	1.62721
Phi(~1) p(~time) pent(~time) N(~1)	10	83.8136	22.0435	1.63423e-05	-8.12153
Phi(~time) p(~time) pent(~time) N(~1)	11	97.6084	35.8383	1.6512e-08	-8.8981
D05 BEST MODEL
Parameter	Estimate	Standard Error	Lower	Upper
3:N_g1_a0_t1	11.0613	1.84739	10.1049	20.734
D18
model	npar	AICc	DeltaAICc	weight	Deviance
Phi(~time)p(~time)pent(~time)N(~1)	14	-153.216	0	1	-1.71482
Phi(~1)p(~1)pent(~time)N(~1)	8	87.8345	241.051	0	5.33601
Phi(~time)p(~1)pent(~time)N(~1)	11	317.891	471.107	0	1.39225
Phi(~1)p(~time)pent(~time)N(~1)	12	Inf	Inf	0	2.12143
D18 BEST MODEL
Parameter	Estimate	Standard Error	Lower	Upper
12:N_gMale_a0_t1	10.362	3.80304	8.25743	29.6711
D24
model	npar	AICc	DeltaAICc	weight	Deviance
Phi(~time) p(~1) pent(~time) N(~sex)	10	-171.828	0	1	21.5808
Phi(~time) p(~1) pent(~time*sex) N(~sex)	14	-34.1735	137.654	0	15.2348
Phi(~time) p(~sex) pent(~time*sex) N(~sex)	15	-28.2232	143.604	0	15.1852
Phi(~time) p(~time) pent(~time*sex) N(~sex)	16	-27.6925	144.135	0	11.4302
Phi(~time) p(~time*sex) pent(~time*sex) N(~sex)	20	-21.794	150.034	0	7.97797
Phi(~1) p(~time*sex) pent(~time*sex) N(~sex)	19	-20.1606	151.667	0	11.2477
Phi(~time*sex) p(~time*sex) pent(~time*sex) N(~sex)	22	-19.2765	152.551	0	7.97797
Phi(~sex) p(~time*sex) pent(~time*sex) N(~sex)	20	-19.0478	152.78	0	10.7242
D24 BEST MODEL
Parameter	Estimate	Standard Error	Lower	Upper
6:N_gFemale_a0_t1	3	1.16297e-06	3	3
7:N_gMale_a0_t1	2	5.5834e-11	2	2

## Sheet: Bufo spinosus
C19
model	npar	AICc	DeltaAICc	weight	Deviance
Phi(~1) p(~time) pent(~time) N(~1)	14	-154.192	0	1	-8.87898
Phi(~time) p(~time) pent(~time) N(~1)	17	-64.7639	89.4276	0	-13.0514
Phi(~1) p(~1) pent(~time) N(~1)	9	114.13	268.322	0	-0.556978
C19 BEST MODEL
Parameter	Estimate	Standard Error	Lower	Upper
9:N_g1_a0_t1	122441	8.36291e+06	420.919	36477730
C02
model	npar	AICc	DeltaAICc	weight	Deviance
Phi(~time) p(~1) pent(~time) N(~sex)	10	-16.022	0	0.420008	5.20538
Phi(~time) p(~1) pent(~time*sex) N(~sex)	14	-14.5078	1.51425	0.196989	1.38629
Phi(~time) p(~sex) pent(~time*sex) N(~sex)	15	-13.8411	2.18092	0.141149	1.38629
Phi(~time) p(~time) pent(~time*sex) N(~sex)	16	-13.2957	2.72637	0.107457	1.38629
Phi(~time) p(~time*sex) pent(~time*sex) N(~sex)	20	-11.8411	4.18091	0.0519258	1.38629
Phi(~time*sex) p(~time*sex) pent(~time*sex) N(~sex)	22	-11.3705	4.6515	0.0410389	1.38629
Phi(~1) p(~time*sex) pent(~time*sex) N(~sex)	19	-10.1411	5.88092	0.0221938	3.37201
Phi(~sex) p(~time*sex) pent(~time*sex) N(~sex)	20	-9.8554	6.16663	0.0192393	3.37201
C02 MODEL AVERAGING
Parameter	par.index	estimate	se fixed note	sex	Lower	Upper
N_gFemale_a0_t1	27	1	5.229e-08	Female	1	1
N_gMale_a0_t1	28	2	4.60808e-11	Male	2	2
C04
model	npar	AICc	DeltaAICc	weight	deviance
Phi(~1)p(~1)pent(~time)N(~1)	7	-11.2669	0	0.80075	9.29387
Phi(~time)p(~1)pent(~time)N(~1)	9	-6.46262	4.80426	0.0724879	8.76479
Phi(~1)p(~time)pent(~time)N(~1)	10	-6.3625	4.90437	0.0689486	7.53158
Phi(~time)p(~time)pent(~time)N(~1)	11	-6.01023	5.25665	0.0578135	6.93147
C02 MODEL AVERAGING
Parameter	par.index	estimate	se fixed note	sex	Lower	Upper
N_gMale_a0_t1	14	2	1.14558e-07	Male	2	2

## Sheet: Pelobates cultripes
C01
model	npar	AICc	DeltaAICc	weight	Deviance
Phi(~1)p(~1)pent(~time)N(~1)	6	-56.2325	0	1	4.67718
Phi(~time)p(~1)pent(~time)N(~1)	7	-26.2325	30	3.05902e-07	4.67718
Phi(~time)p(~time)pent(~time)N(~1)	8	-17.5507	38.6818	3.9843e-09	3.35898
Phi(~1)p(~time)pent(~time)N(~1)	8	-16.9048	39.3276	2.88477e-09	4.00481
C01 BEST MODEL
Parameter	Estimate	Standard Error	Lower	Upper
N_gMale_a0_t1	4.43616	2.05142	4.01352	18.0667
C28
model	npar	AICc	DeltaAICc	weight	Deviance
Phi(~1)p(~1)pent(~time)N(~1)	6	51.0782	0	0.907102	-7.16602
Phi(~time)p(~1)pent(~time)N(~1)	7	55.7817	4.70349	0.0863587	-8.50697
Phi(~time)p(~time)pent(~time)N(~1)	8	61.3203	10.242	0.00541533	-10.524
Phi(~1)p(~time)pent(~time)N(~1)	8	64.4657	13.3874	0.00112361	-7.37859
C28 AVERAGE
parameter	par.index	estimate	se fixed note	group	LoCI	HiCI
N_gMale_a0_t1	11	13.0108	2.67406	Male	8.69678	19.4649
C29
model	npar	AICc	DeltaAICc	weight	Deviance
Phi(~time*sex) p(~1) pent(~time) N(~sex)	11	-22.448	0	0.722584	-1.01229
Phi(~time*sex) p(~1) pent(~time*sex) N(~sex)	13	-18.833	3.61506	0.118546	-2.19722
Phi(~time*sex) p(~sex) pent(~time*sex) N(~sex)	14	-17.333	5.11506	0.0559973	-2.19722
Phi(~time*sex) p(~time) pent(~time*sex) N(~sex)	14	-17.333	5.11506	0.0559973	-2.19722
Phi(~time*sex) p(~time*sex) pent(~time*sex) N(~sex)	16	-15.233	7.21506	0.0195956	-2.19722
Phi(~sex) p(~time*sex) pent(~time*sex) N(~sex)	16	-14.3621	8.08593	0.012678	-1.32635
Phi(~time) p(~time*sex) pent(~time*sex) N(~sex)	15	-13.3937	9.05432	0.00781212	0.575364
Phi(~1) p(~time*sex) pent(~time*sex) N(~sex)	15	-13.113	9.33502	0.00678913	0.856072
C29 MODEL AVERAGING
parameter	par.index	estimate	se fixed note	group	sex	LoCI	HiCI
N_gFemale_a0_t1	21	3	1.1541e-06	Female	Female	3	3
N_gMale_a0_t1	22	2	8.1603e-12	Male	Male	2	2
D01
model	npar	AICc	DeltaAICc	weight	Deviance
Phi(~time) p(~1) pent(~time*sex) N(~sex)	20	-13.8795	0	0.3047	-7.7424
Phi(~time) p(~sex) pent(~time*sex) N(~sex)	21	-13.4795	0.4	0.249467	-7.7424
Phi(~time) p(~time) pent(~time*sex) N(~sex)	24	-12.5461	1.33333	0.156438	-7.7424
Phi(~time) p(~time*sex) pent(~time*sex) N(~sex)	30	-11.3795	2.5	0.0872981	-7.7424
Phi(~time*sex) p(~time*sex) pent(~time*sex) N(~sex)	34	-10.8795	3	0.0679878	-7.7424
Phi(~time) p(~1) pent(~time) N(~sex)	14	-10.7413	3.13817	0.0634494	-0.104232
Phi(~1) p(~time*sex) pent(~time*sex) N(~sex)	27	-9.58029	4.29917	0.0355075	-5.44323
Phi(~sex) p(~time*sex) pent(~time*sex) N(~sex)	28	-9.56012	4.31934	0.0351513	-5.60489
D01 MODEL AVERAGING
parameter	par.index	estimate	se fixed note	group	sex	LoCI	HiCI
N_gFemale_a0_t1	39	4	6.70848e-12	Female	Female	4	4
N_gMale_a0_t1	40	2	2.36502e-17	Male	Male	2	2

## Sheet: Pleurodeles waltl
C01
model	npar	AICc	DeltaAICc	weight	Deviance
Phi(~1) p(~time) pent(~time*sex) N(~sex)	45	-770.108	0	1	108.35
Phi(~1) p(~time*sex) pent(~time*sex) N(~sex)	59	-114.242	655.866	0	94.5489
Phi(~sex) p(~time*sex) pent(~time*sex) N(~sex)	60	-104.413	665.695	0	94.3078
Phi(~time) p(~time*sex) pent(~time*sex) N(~sex)	70	-50.9023	719.206	0	85.3142
Phi(~time*sex) p(~time*sex) pent(~time*sex) N(~sex)	82	-19.1385	750.97	0	82.3193
Phi(~1) p(~time) pent(~time) N(~sex)	31	439.526	1209.63	0	112.584
Phi(~1) p(~1) pent(~time*sex) N(~sex)	32	477.62	1247.73	0	112.411
Phi(~1) p(~sex) pent(~time*sex) N(~sex)	33	526.999	1297.11	0	113.957
C01 BEST MODEL
Parameter	Estimate	Standard Error	Lower	Upper
17:N_gFemale_a0_t1	9.22367	2.14989	8.11959	20.5206
18:N_gMale_a0_t1	8	0	8	8
C04
model	npar	AICc	DeltaAICc	weight	Deviance
Phi(~1) p(~1) pent(~time) N(~sex)	15	378.404	0	0.999995	126.9
Phi(~1) p(~1) pent(~time*sex) N(~sex)	26	403.137	24.7329	4.259e-06	117.027
Phi(~1) p(~sex) pent(~time*sex) N(~sex)	27	405.791	27.3873	1.12962e-06	116.045
Phi(~1) p(~time) pent(~time*sex) N(~sex)	36	414.925	36.5219	1.17321e-08	87.6391
Phi(~1) p(~time*sex) pent(~time*sex) N(~sex)	47	461.218	82.8145	0	71.9504
Phi(~sex) p(~time*sex) pent(~time*sex) N(~sex)	48	468.018	89.6144	0	71.9081
Phi(~time) p(~time*sex) pent(~time*sex) N(~sex)	55	519.551	141.147	0	67.7263
Phi(~time*sex) p(~time*sex) pent(~time*sex) N(~sex)	64	610.497	232.093	0	58.3867
C04 BEST MODEL
Parameter	Estimate	Standard Error	Lower	Upper
3:N_gFemale_a0_t1	25.8746	2.24837	23.7421	34.1346
4:N_gMale_a0_t1	16.6889	1.74676	15.3174	23.9864
C101
model	npar	AICc	DeltaAICc	weight	Deviance
Phi(~1) p(~time*sex) pent(~time) N(~sex)	22	-14.4228	0	0.574678	8.31777
Phi(~1) p(~time*sex) pent(~time*sex) N(~sex)	27	-11.716	2.70677	0.148476	8.31777
Phi(~sex) p(~time*sex) pent(~time*sex) N(~sex)	28	-11.3371	3.08571	0.122849	8.31777
Phi(~time) p(~time*sex) pent(~time*sex) N(~sex)	30	-10.6825	3.74026	0.0885599	8.31777
Phi(~time*sex) p(~time*sex) pent(~time*sex) N(~sex)	34	-9.67552	4.74725	0.0535268	8.31777
Phi(~1) p(~1) pent(~time*sex) N(~sex)	16	-5.861	8.56177	0.00794804	24.5938
Phi(~1) p(~sex) pent(~time*sex) N(~sex)	17	-3.98231	10.4405	0.00310676	24.4725
Phi(~1) p(~time) pent(~time*sex) N(~sex)	21	-1.4045	13.0183	0.000856136	22.1272
C101 MODEL AVERAGING
Parameter	par.index	estimate	se fixed note	sex	LoCI	HiCI
N_gFemale_a0_t1	39	2	5.2465e-08	Female	2	2
N_gMale_a0_t1	40	2	1.62137e-05	Male	1.99997	2.00003
C17
model	npar	AICc	DeltaAICc	weight	Deviance
Phi(~1) p(~sex) pent(~time*sex) N(~sex)	17	-536.538	0	1	10.4
Phi(~1) p(~time) pent(~time*sex) N(~sex)	21	-106.556	429.982	0	5.18219
Phi(~1) p(~time*sex) pent(~time*sex) N(~sex)	27	-47.9322	488.606	0	4.46056
Phi(~sex) p(~time*sex) pent(~time*sex) N(~sex)	28	-45.5179	491.02	0	2.75361
Phi(~time) p(~time*sex) pent(~time*sex) N(~sex)	30	-41.4537	495.085	0	0.34166
Phi(~time*sex) p(~time*sex) pent(~time*sex) N(~sex)	34	-33.8652	502.673	0	-0.704836
Phi(~1) p(~sex) pent(~time) N(~sex)	11	126.574	663.112	0	20.712
Phi(~1) p(~1) pent(~time*sex) N(~sex)	16	Inf	Inf	0	11.0638
C17 BEST MODEL
Parameter	Estimate	Standard Error	Lower	Upper
4:N_gFemale_a0_t1	8.3604	2.24455	7.14381	19.8687
5:N_gMale_a0_t1	3	0	3	3
C18
model	npar	AICc	DeltaAICc	weight	Deviance
Phi(~time) p(~1) pent(~time*sex) N(~sex)	11	-55.0139	0	0.995065	-0.104232
Phi(~time) p(~sex) pent(~time*sex) N(~sex)	12	-43.0139	12	0.00246652	-0.104232
Phi(~time) p(~time) pent(~time*sex) N(~sex)	12	-43.0139	12	0.00246652	-0.104232
Phi(~time) p(~time*sex) pent(~time*sex) N(~sex)	15	-28.3067	26.7072	1.57926e-06	-0.825593
Phi(~time*sex) p(~time*sex) pent(~time*sex) N(~sex)	16	-26.0604	28.9535	5.13662e-07	-1.15073
Phi(~1) p(~time*sex) pent(~time*sex) N(~sex)	15	-23.4535	31.5603	1.39511e-07	4.02755
Phi(~sex) p(~time*sex) pent(~time*sex) N(~sex)	16	-23.2878	31.7261	1.28416e-07	1.62186
Phi(~time) p(~1) pent(~time) N(~sex)	8	Inf	Inf	0	7.53394
C18 BEST MODEL
Parameter	Estimate	Standard Error	Lower	Upper
5:N_gFemale_a0_t1	4	1.12213e-13	4	4
6:N_gMale_a0_t1	2	3.54261e-21	2	2
C30
model	npar	AICc	DeltaAICc	weight	Deviance
Phi(~time*sex) p(~time*sex) pent(~time*sex) N(~sex)	28	-717.434	0	1	-38.4899
Phi(~time*sex) p(~1) pent(~time*sex) N(~sex)	21	270.86	988.294	0	-32.9957
Phi(~time*sex) p(~sex) pent(~time*sex) N(~sex)	22	337.554	1054.99	0	-36.5019
Phi(~1) p(~time*sex) pent(~time*sex) N(~sex)	23	459.311	1176.75	0	-31.7441
Phi(~time*sex) p(~time) pent(~time*sex) N(~sex)	24	688.954	1406.39	0	-36.1018
Phi(~sex) p(~time*sex) pent(~time*sex) N(~sex)	24	689.28	1406.71	0	-35.7754
Phi(~time*sex) p(~time*sex) pent(~time) N(~sex)	25	1389.92	2107.35	0	-37.1395
Phi(~time) p(~time*sex) pent(~time*sex) N(~sex)	25	1392.81	2110.24	0	-34.247
C30 BEST MODEL
Parameter	Estimate	Standard Error	Lower	Upper
23:N_gFemale_a0_t1	23.9592	10.0727	16.5234	67.691
24:N_gMale_a0_t1	8	0	8	8
D01
model	npar	AICc	DeltaAICc	weight	Deviance
Phi(~1) p(~1) pent(~time) N(~sex)	15	302.138	0	1	67.8711
Phi(~1) p(~1) pent(~time*sex) N(~sex)	26	338.079	35.9408	1.56878e-08	59.1833
Phi(~1) p(~sex) pent(~time*sex) N(~sex)	27	342.741	40.6032	1.52451e-09	58.6821
Phi(~1) p(~time) pent(~time*sex) N(~sex)	36	385.234	83.0965	0	41.4247
Phi(~1) p(~time*sex) pent(~time*sex) N(~sex)	47	503.96	201.822	0	26.2644
Phi(~sex) p(~time*sex) pent(~time*sex) N(~sex)	48	522.471	220.333	0	26.2541
Phi(~time) p(~time*sex) pent(~time*sex) N(~sex)	55	712.761	410.624	0	22.0662
Phi(~time*sex) p(~time*sex) pent(~time*sex) N(~sex)	64	1531.43	1229.3	0	19.16643
D01 BEST MODEL
Parameter	Estimate	Standard Error	Lower	Upper
3:N_gFemale_a0_t1	23.125	3.5813	19.116	34.7299
4:N_gMale_a0_t1	31.4681	4.36548	26.27	44.9291
D15
model	npar	AICc	DeltaAICc	weight	Deviance
Phi(~time) p(~1) pent(~time*sex) N(~sex)	11	-11.3198	0	0.219579	-2.19722
Phi(~time) p(~1) pent(~time) N(~sex)	8	-11.1069	0.212967	0.197399	2.30146
Phi(~time) p(~sex) pent(~time*sex) N(~sex)	12	-10.6056	0.714286	0.153633	-2.19722
Phi(~time) p(~time) pent(~time*sex) N(~sex)	12	-10.6056	0.714286	0.153633	-2.19722
Phi(~time) p(~time*sex) pent(~time*sex) N(~sex)	15	-9.24191	2.07792	0.0776918	-2.19722
Phi(~time*sex) p(~time*sex) pent(~time*sex) N(~sex)	16	-8.93888	2.38095	0.0667687	-2.19722
Phi(~sex) p(~time*sex) pent(~time*sex) N(~sex)	16	-8.92883	2.391	0.066434	-2.18717
Phi(~1) p(~time*sex) pent(~time*sex) N(~sex)	15	-8.88092	2.43892	0.0648614	-1.83623
D15 MODEL AVERAGING
Parameters	par.index	estimate	se fixed note	sex	LoCI	HiCI
N_gFemale_a0_t1	21	3	5.12782e-12	Female	3	3
N_gMale_a0_t1	22	1	7.76406e-18	Male	1	1
D17
model	npar	AICc	DeltaAICc	weight	Deviance
Phi(~time) p(~1) pent(~time) N(~sex)	14	-48.6465	0	1	12.2591
Phi(~time) p(~1) pent(~time*sex) N(~sex)	20	-18.205	30.4415	2.45308e-07	9.70064
Phi(~time) p(~sex) pent(~time*sex) N(~sex)	21	-16.2057	32.4408	9.02743e-08	9.69996
Phi(~time) p(~time) pent(~time*sex) N(~sex)	24	-15.2384	33.4081	5.56567e-08	6.38154
Phi(~time) p(~time*sex) pent(~time*sex) N(~sex)	30	-15.0768	33.5697	5.13378e-08	1.82881
Phi(~time*sex) p(~time*sex) pent(~time*sex) N(~sex)	34	-14.29	34.3565	3.464e-08	0.782312
Phi(~1) p(~time*sex) pent(~time*sex) N(~sex)	27	-11.7902	36.8563	9.92578e-09	7.05657
Phi(~sex) p(~time*sex) pent(~time*sex) N(~sex)	28	-11.755	36.8915	9.75257e-09	6.37282
D17 BEST MODEL
Parameters	Estimate	Standard Error	Lower	Upper
8:N_gFemale_a0_t1	1	0	1	1
9:N_gMale_a0_t1	5.31854	1.30781	5.01143	13.8781
D18
model	npar	AICc	DeltaAICc	weight	Deviance
Phi(~1) p(~sex) pent(~time) N(~sex)	15	239.084	0	1	-34.6739
Phi(~1) p(~sex) pent(~time*sex) N(~sex)	25	279.827	40.7428	1.4217e-09	-37.4685
Phi(~1) p(~1) pent(~time*sex) N(~sex)	24	279.905	40.8212	1.36704e-09	-32.0568
Phi(~1) p(~time) pent(~time*sex) N(~sex)	33	334.111	95.0271	0	-38.238
Phi(~1) p(~time*sex) pent(~time*sex) N(~sex)	43	445.558	206.474	0	-54.5942
Phi(~sex) p(~time*sex) pent(~time*sex) N(~sex)	44	465.483	226.399	0	-54.4795
Phi(~time) p(~time*sex) pent(~time*sex) N(~sex)	50	638.512	399.428	0	-59.7358
Phi(~time*sex) p(~time*sex) pent(~time*sex) N(~sex)	58	1425.81	1186.73	0	-64.8147
D18 BEST MODEL
Parameters	Estimate	Standard Error	Lower	Upper
4:N_gFemale_a0_t1	37.7657	7.26052	29.213	60.3505
5:N_gMale_a0_t1	65.2084	26.1993	36.0833	150.573
D23
model	npar	AICc	DeltaAICc	weight	Deviance
Phi(~sex) p(~sex) pent(~time) N(~sex)	13	-55.3209	0	1	23.9181
Phi(~sex) p(~sex) pent(~time*sex) N(~sex)	20	-9.96905	45.3518	1.41896e-10	17.9366
Phi(~sex) p(~time*sex) pent(~time*sex) N(~sex)	32	-8.97342	46.3475	8.62526e-11	6.9322
Phi(~time*sex) p(~time*sex) pent(~time*sex) N(~sex)	40	-8.95099	46.3699	8.52908e-11	4.28796
Phi(~sex) p(~1) pent(~time*sex) N(~sex)	19	-8.35714	46.9638	6.33795e-11	21.9929
Phi(~time) p(~time*sex) pent(~time*sex) N(~sex)	35	-7.89729	47.4236	5.03608e-11	6.80833
Phi(~1) p(~time*sex) pent(~time*sex) N(~sex)	31	-6.09455	49.2263	2.04472e-11	10.2873
Phi(~sex) p(~time) pent(~time*sex) N(~sex)	25	-3.71148	51.6094	6.21091e-12	16.860810
D23 BEST MODEL
Parameters	Estimate	Standard Error	Lower	Upper
5:N_gFemale_a0_t1	2.81607	2.41327	2.0424	17.708
6:N_gMale_a0_t1	5.35705	1.61731	5.01152	16.0639

## Sheet: Triturus pygmaeus
C01
model	npar	AICc	DeltaAICc	weight	Deviance
Phi(~1) p(~1) pent(~time) N(~sex)	9	212.813	0	0.992724	-288.714
Phi(~1) p(~1) pent(~time*sex) N(~sex)	14	223.217	10.4036	0.00546666	-290.406
Phi(~1) p(~sex) pent(~time*sex) N(~sex)	15	225.672	12.8581	0.00160222	-290.495
Phi(~1) p(~time) pent(~time*sex) N(~sex)	18	230.007	17.1934	0.000183366	-294.057
Phi(~1) p(~time*sex) pent(~time*sex) N(~sex)	23	235.158	22.3444	1.39572e-05	-303.034
Phi(~sex) p(~time*sex) pent(~time*sex) N(~sex)	24	235.977	23.164	9.26473e-06	-305.198
Phi(~time) p(~time*sex) pent(~time*sex) N(~sex)	25	240.698	27.8844	8.74615e-07	-303.516
Phi(~time*sex) p(~time*sex) pent(~time*sex) N(~sex)	28	247.364	34.551	3.12006e-08	-306.315
C01 BEST MODEL
Parameter	Estimate	Standard Error	Lower	Upper
3:N_gFemale_a0_t1	166.929	37.5916	113.094	265.981
4:N_gMale_a0_t1	221.6	48.0767	151.961	347.005
C02
model	npar	AICc	DeltaAICc	weight	Deviance
Phi(~time*sex) p(~time*sex) pent(~time*sex) N(~sex)	46	-4142.87	0	1	-8.23692
Phi(~time*sex) p(~1) pent(~time*sex) N(~sex)	34	384.404	4527.27	0	2.66906
Phi(~1) p(~time*sex) pent(~time*sex) N(~sex)	35	418.371	4561.24	0	-1.00047
Phi(~time*sex) p(~sex) pent(~time*sex) N(~sex)	35	422.012	4564.88	0	2.6405
Phi(~sex) p(~time*sex) pent(~time*sex) N(~sex)	36	456.517	4599.38	0	-8.85438
Phi(~time*sex) p(~time*sex) pent(~time) N(~sex)	40	826.17	4969.03	0	-7.20184
Phi(~time*sex) p(~time) pent(~time*sex) N(~sex)	40	826.291	4969.16	0	-7.08033
Phi(~time) p(~time*sex) pent(~time*sex) N(~sex)	40	832.204	4975.07	0	-1.16798
C02 BEST MODEL
Parameter	Estimate	Standard Error	Lower	Upper
35:N_gFemale_a0_t1	12.7192	2.29974	12.0341	27.1538
36:N_gMale_a0_t1	10.5729	1.84833	10.0269	22.1954
C3X
model	npar	AICc	DeltaAICc	weight	Deviance
Phi(~1) p(~1) pent(~time) N(~sex)	8	81.6393	0	0.999998	-8.37398
Phi(~1) p(~1) pent(~time*sex) N(~sex)	12	108.087	26.4472	1.80748e-06	-8.69046
Phi(~1) p(~sex) pent(~time*sex) N(~sex)	13	117.54	35.901	1.60029e-08	-9.27299
Phi(~1) p(~time) pent(~time*sex) N(~sex)	15	144.01	62.371	2.85966e-14	-10.403
Phi(~1) p(~time*sex) pent(~time*sex) N(~sex)	19	278.74	197.1	0	-13.6738
Phi(~sex) p(~time*sex) pent(~time*sex) N(~sex)	20	370.276	288.637	0	-14.1373
Phi(~time) p(~time*sex) pent(~time*sex) N(~sex)	20	371.025	289.385	0	-13.3887
Phi(~time*sex) p(~time*sex) pent(~time*sex) N(~sex)	22	1104.44	1022.81	0	-15.9688
C3X BEST MODEL
Parameter	Estimate	Standard Error	Lower	Upper
3:N_gFemale_a0_t1	17.2553	5.81021	11.8259	38.8298
4:N_gMale_a0_t1	13.7007	4.88161	9.33242	32.3903
C04
model	npar	AICc	DeltaAICc	weight	Deviance
Phi(~1) p(~sex) pent(~time) N(~sex)	9	251.509	0	0.970946	-147.742
Phi(~1) p(~sex) pent(~time*sex) N(~sex)	13	259.821	8.31235	0.0152121	-149.16
Phi(~1) p(~1) pent(~time*sex) N(~sex)	12	260.078	8.56932	0.013378	-146.405
Phi(~1) p(~time) pent(~time*sex) N(~sex)	15	266.907	15.3981	0.000440094	-147.21
Phi(~1) p(~time*sex) pent(~time*sex) N(~sex)	19	273.857	22.3481	1.36257e-05	-151.123
Phi(~time) p(~time*sex) pent(~time*sex) N(~sex)	20	275.49	23.9818	6.02013e-06	-152.337
Phi(~sex) p(~time*sex) pent(~time*sex) N(~sex)	20	276.273	24.7639	4.0718e-06	-151.555
Phi(~time*sex) p(~time*sex) pent(~time*sex) N(~sex)	22	280.331	28.8226	5.35121e-07	-153.361
C04 BEST MODEL
Parameter	Estimate	Standard Error	Lower	Upper
4:N_gFemale_a0_t1	76.6279	8.90926	64.7521	101.62
5:N_gMale_a0_t1	23.6479	2.41303	21.5768	33.1551
C101
model	npar	AICc	DeltaAICc	weight	Deviance
Phi(~time)p(~1)pent(~time)N(~1)	9	-136.929	0	1	6.34274
Phi(~1)p(~time)pent(~time)N(~1)	10	-67.1348	69.7939	0	4.13668
Phi(~time)p(~time)pent(~time)N(~1)	11	-43.1348	93.7939	0	4.13668
Phi(~1)p(~1)pent(~time)N(~1)	7	152.245	289.173	0	7.51618
C101	BESTMODEL
	Estimate	Standard Error	Lower	Upper
4:N_gFemale_a0_t1	7.57467	2.6356	6.16351	21.1651
C12
model	npar	AICc	DeltaAICc	weight	Deviance
Phi(~1) p(~1) pent(~time) N(~sex)	8	96.9901	0	0.999995	22.6623
Phi(~1) p(~1) pent(~time*sex) N(~sex)	12	121.498	24.5083	4.76525e-06	18.2563
Phi(~1) p(~sex) pent(~time*sex) N(~sex)	13	132.722	35.7318	1.74154e-08	18.2354
Phi(~1) p(~time) pent(~time*sex) N(~sex)	15	158.139	61.1491	5.2678e-14	11.5257
Phi(~1) p(~time*sex) pent(~time*sex) N(~sex)	19	345.559	248.569	0	6.1835
Phi(~sex) p(~time*sex) pent(~time*sex) N(~sex)	20	513.744	416.754	0	5.70209
Phi(~time) p(~time*sex) pent(~time*sex) N(~sex)	20	514.224	417.234	0	6.18229
Phi(~time*sex) p(~time*sex) pent(~time*sex) N(~sex)	22	Inf	Inf	0	2.91611
C12 BEST MODEL
Parameter	Estimate	Standard Error	Lower	Upper
3:N_gFemale_a0_t1	18.0206	4.88437	13.4938	36.2645
4:N_gMale_a0_t1	5.65105	2.22395	4.22484	16.1238
C16
model	npar	AICc	DeltaAICc	weight	Deviance
Phi(~time*sex) p(~time*sex) pent(~time*sex) N(~sex)	22	-421.398	0	1	-1.18287
Phi(~time*sex) p(~1) pent(~time*sex) N(~sex)	18	422.26	843.658	0	2.47508
Phi(~time*sex) p(~sex) pent(~time*sex) N(~sex)	19	842.109	1263.51	0	2.32409
Phi(~1) p(~time*sex) pent(~time*sex) N(~sex)	19	842.198	1263.6	0	2.41274
Phi(~sex) p(~time*sex) pent(~time*sex) N(~sex)	20	Inf	Inf	0	2.28848
Phi(~time) p(~time*sex) pent(~time*sex) N(~sex)	20	Inf	Inf	0	-0.354274
Phi(~time*sex) p(~time) pent(~time*sex) N(~sex)	20	Inf	Inf	0	-0.510378
Phi(~time*sex) p(~time*sex) pent(~time) N(~sex)	20	Inf	Inf	0	1.70681
C16 BEST MODEL
Parameter	Estimate	Standard Error	Lower	Upper
19:N_gFemale_a0_t1	8	0	8	8
20:N_gMale_a0_t1	7	0.0044115	7	7.00497
C17
model	npar	AICc	DeltaAICc	weight	Deviance
Phi(~1) p(~1) pent(~time) N(~sex)	11	208.181	0	0.999995	9.291
Phi(~1) p(~1) pent(~time*sex) N(~sex)	18	232.764	24.583	4.59049e-06	9.24707
Phi(~1) p(~sex) pent(~time*sex) N(~sex)	19	236.739	28.5576	6.29208e-07	9.03336
Phi(~1) p(~time) pent(~time*sex) N(~sex)	24	252.581	44.4	2.28377e-10	0.538608
Phi(~1) p(~time*sex) pent(~time*sex) N(~sex)	31	283.437	75.2557	0	-16.3066
Phi(~sex) p(~time*sex) pent(~time*sex) N(~sex)	32	292.008	83.8267	0	-16.4298
Phi(~time) p(~time*sex) pent(~time*sex) N(~sex)	35	319.067	110.885	0	-19.4666
Phi(~time*sex) p(~time*sex) pent(~time*sex) N(~sex)	40	383.111	174.929	0	-24.6903
C17 BEST MODEL
Parameter	Estimate	Standard Error	Lower	Upper
3:N_gFemale_a0_t1	22.4699	3.47315	18.7481	34.1157
4:N_gMale_a0_t1	23.822	3.60797	19.9046	35.797
C19
model	npar	AICc	DeltaAICc	weight	Deviance
Phi(~1) p(~time) pent(~time*sex) N(~sex)	15	-181.491	0	1	-6.1759
Phi(~1) p(~time*sex) pent(~time*sex) N(~sex)	19	-63.0467	118.445	0	-9.06447
Phi(~time) p(~time*sex) pent(~time*sex) N(~sex)	20	-58.4492	123.042	0	-13.1337
Phi(~sex) p(~time*sex) pent(~time*sex) N(~sex)	20	-58.1417	123.35	0	-12.8261
Phi(~time*sex) p(~time*sex) pent(~time*sex) N(~sex)	22	-49.6662	131.825	0	-15.9062
Phi(~1) p(~time) pent(~time) N(~sex)	11	184.139	365.63	0	-4.54566
Phi(~1) p(~1) pent(~time*sex) N(~sex)	12	370.022	551.513	0	-0.662925
Phi(~1) p(~sex) pent(~time*sex) N(~sex)	13	Inf	Inf	0	-3.26068
C19 BEST MODEL
Parameter	Estimate	Standard Error	Lower	Upper
7:N_gFemale_a0_t1	115475	4.7104e+06	560.81	24031856
8:N_gMale_a0_t1	115790	4.72461e+06	562.207	24102390
C20
model	npar	AICc	DeltaAICc	weight	Deviance
Phi(~1)p(~1)pent(~time)N(~1)	6	73.9831	0	1	-4.48706
Phi(~time)p(~1)pent(~time)N(~1)	7	143.298	69.3147	0	-7.17233
Phi(~1)p(~time)pent(~time)N(~1)	8	Inf	Inf	0	-6.54366
Phi(~time)p(~time)pent(~time)N(~1)	8	Inf	Inf	0	-8.91837
C20 BEST MODEL
Parameter	Estimate	Standard Error	Lower	Upper
N_gFemale_a0_t1	13.249	7.89336	7.9215	49.3767
C30
model	npar	AICc	DeltaAICc	weight	Deviance
Phi(~1) p(~time) pent(~time) N(~sex)	13	168.557	0	0.998433	-78.3608
Phi(~1) p(~time) pent(~time*sex) N(~sex)	18	181.473	12.9157	0.00156572	-80.8572
Phi(~1) p(~time*sex) pent(~time*sex) N(~sex)	23	196.198	27.6404	9.93756e-07	-84.1569
Phi(~sex) p(~time*sex) pent(~time*sex) N(~sex)	24	200.175	31.6182	1.35992e-07	-84.1568
Phi(~time) p(~time*sex) pent(~time*sex) N(~sex)	25	203.387	34.8295	2.73023e-08	-85.063
Phi(~1) p(~1) pent(~time*sex) N(~sex)	14	203.987	35.4292	2.02288e-08	-45.8327
Phi(~1) p(~sex) pent(~time*sex) N(~sex)	15	206.856	38.2991	4.81709e-09	-45.9505
Phi(~time*sex) p(~time*sex) pent(~time*sex) N(~sex)	28	216.652	48.0945	3.59521e-11	-85.0649
C30 BEST MODEL
Parameter	Estimate	Standard Error	Lower	Upper
8:N_gFemale_a0_t1	46.6747	6.85957	38.1399	67.0732
9:N_gMale_a0_t1	42.2514	6.36781	34.4234	61.3782
D01
model	npar	AICc	DeltaAICc	weight	Deviance
Phi(~1) p(~1) pent(~time) N(~sex)	9	76.2633	0	0.997753	-119.944
Phi(~1) p(~1) pent(~time*sex) N(~sex)	14	89.0358	12.7725	0.00168077	-123.043
Phi(~1) p(~sex) pent(~time*sex) N(~sex)	15	91.2149	14.9516	0.000565351	-124.481
Phi(~1) p(~time) pent(~time*sex) N(~sex)	18	104.235	27.9718	8.41447e-07	-123.398
Phi(~1) p(~time*sex) pent(~time*sex) N(~sex)	23	124.097	47.8334	4.09382e-11	-127.98
Phi(~sex) p(~time*sex) pent(~time*sex) N(~sex)	24	124.613	48.3499	3.16214e-11	-133.214
Phi(~time) p(~time*sex) pent(~time*sex) N(~sex)	25	129.227	52.9635	3.14872e-12	-134.701
Phi(~time*sex) p(~time*sex) pent(~time*sex) N(~sex)	28	147.415	71.1519	0	-137.251
D01 BEST MODEL
Parameter	Estimate	Standard Error	Lower	Upper
3:N_gFemale_a0_t1	648.921	622.315	150.269	3215.06
4:N_gMale_a0_t1	605.624	584.015	139.513	3020.01
D05
model	npar	AICc	DeltaAICc	weight	Deviance
Phi(~1) p(~time) pent(~time) N(~sex)	13	212.88	0	0.710461	-64.0262
Phi(~1) p(~time) pent(~time*sex) N(~sex)	18	214.682	1.80146	0.288641	-77.7289
Phi(~1) p(~1) pent(~time*sex) N(~sex)	14	227.083	14.203	0.000585313	-52.7389
Phi(~1) p(~time*sex) pent(~time*sex) N(~sex)	23	229.416	16.5354	0.000182356	-81.1723
Phi(~1) p(~sex) pent(~time*sex) N(~sex)	15	230.806	17.926	9.09806e-05	-52.02
Phi(~sex) p(~time*sex) pent(~time*sex) N(~sex)	24	232.824	19.9434	3.31802e-05	-81.7825
Phi(~time) p(~time*sex) pent(~time*sex) N(~sex)	25	236.173	23.2931	6.21594e-06	-82.5944
Phi(~time*sex) p(~time*sex) pent(~time*sex) N(~sex)	28	248.401	35.5209	1.37493e-08	-83.7939
D05 MODEL AVERAGING
Parameters	par.index	estimate	se fixed note	sex	LoCI	HiCI
N_gFemale_a0_t1	33	53.163	19.2408	Female	26.1538	108.065
N_gMale_a0_t1	34	44.0956	13.9896	Male	23.6778	82.12
D10
model	npar	AICc	DeltaAICc	weight	Deviance
Phi(~1)p(~1)pent(~time)N(~1)	7	73.0965	0	0.968436	-25.0489
Phi(~time)p(~1)pent(~time)N(~1)	9	80.2512	7.15467	0.0270679	-26.5877
Phi(~1)p(~time)pent(~time)N(~1)	10	83.9579	10.8613	0.00424188	-28.0428
Phi(~time)p(~time)pent(~time)N(~1)	11	89.5857	16.4891	0.000254393	-28.265
D10 BEST MODEL
Parameter	Estimate	Standard Error	Lower	Upper
3:N_gFemale_a0_t1	30.1583	7.44075	22.3987	55.6343
D15
model	npar	AICc	DeltaAICc	weight	Deviance
Phi(~1) p(~1) pent(~time) N(~sex)	12	192.378	0	0.999999	21.8365
Phi(~1) p(~1) pent(~time*sex) N(~sex)	20	221.252	28.8735	5.37267e-07	18.9407
Phi(~1) p(~sex) pent(~time*sex) N(~sex)	21	225.841	33.4624	5.41668e-08	18.5656
Phi(~1) p(~time) pent(~time*sex) N(~sex)	27	254.288	61.91	3.60093e-14	10.2798
Phi(~1) p(~time*sex) pent(~time*sex) N(~sex)	35	327.628	135.25	0	3.47448
Phi(~sex) p(~time*sex) pent(~time*sex) N(~sex)	36	341.934	149.556	0	3.46839
Phi(~time) p(~time*sex) pent(~time*sex) N(~sex)	40	414.626	222.248	0	2.07688
Phi(~time*sex) p(~time*sex) pent(~time*sex) N(~sex)	46	624.24	431.862	0	-0.458951
D15 BEST MODEL
Parameter	Estimate	Standard Error	Lower	Upper
3:N_gFemale_a0_t1	11.0648	1.48965	10.1383	18.1963
4:N_gMale_a0_t1	19.1916	2.0332	17.4678	27.2687
D17
model	npar	AICc	DeltaAICc	weight	Deviance
Phi(~1) p(~1) pent(~time) N(~sex)	15	196.313	0	1	-41.0691
Phi(~1) p(~1) pent(~time*sex) N(~sex)	26	227.046	30.733	2.12043e-07	-54.4369
Phi(~1) p(~sex) pent(~time*sex) N(~sex)	27	229.159	32.846	7.37187e-08	-57.4021
Phi(~1) p(~time) pent(~time*sex) N(~sex)	36	272.597	76.2835	0	-72.3646
Phi(~1) p(~time*sex) pent(~time*sex) N(~sex)	47	397.433	201.12	0	-76.0082
Phi(~sex) p(~time*sex) pent(~time*sex) N(~sex)	48	414.669	218.356	0	-76.292
Phi(~time) p(~time*sex) pent(~time*sex) N(~sex)	55	584.38	388.067	0	-86.9345
Phi(~time*sex) p(~time*sex) pent(~time*sex) N(~sex)	64	1277.26	1080.95	0	-89.699
D17 BEST MODEL
Parameter	Estimate	Standard Error	Lower	Upper
3:N_gFemale_a0_t1	26.5134	3.23935	23.2759	37.9657
4:N_gMale_a0_t1	27.7424	3.34262	24.3658	39.466
D18
model	npar	AICc	DeltaAICc	weight	Deviance
Phi(~sex) p(~time) pent(~time) N(~sex)	16	515.987	0	0.942397	-1056.64
Phi(~sex) p(~time) pent(~time*sex) N(~sex)	22	522.685	6.69743	0.033106	-1063.23
Phi(~sex) p(~1) pent(~time*sex) N(~sex)	17	524.468	8.48008	0.0135771	-1050.35
Phi(~sex) p(~sex) pent(~time*sex) N(~sex)	18	524.99	9.00258	0.0104556	-1052.02
Phi(~sex) p(~time*sex) pent(~time*sex) N(~sex)	28	532.009	16.0218	0.000312714	-1067.62
Phi(~1) p(~time*sex) pent(~time*sex) N(~sex)	27	533.655	17.6676	0.000137332	-1063.65
Phi(~time) p(~time*sex) pent(~time*sex) N(~sex)	30	538.256	22.2687	1.37609e-05	-1066.04
Phi(~time*sex) p(~time*sex) pent(~time*sex) N(~sex)	34	545.264	29.277	4.13823e-07	-1068.54
D18 BEST MODEL
Parameter	Estimate	Standard Error	Lower	Upper
10:N_gFemale_a0_t1	632.203	84.7516	495.111	832.129
11:N_gMale_a0_t1	585.769	84.8629	448.377	785.796
D21
model	npar	AICc	DeltaAICc	weight	Deviance
Phi(~1) p(~time) pent(~time*sex) N(~sex)	21	-161.277	0	1	7.80925
Phi(~1) p(~time*sex) pent(~time*sex) N(~sex)	27	-75.4201	85.8572	0	1.86643
Phi(~time) p(~time*sex) pent(~time*sex) N(~sex)	30	-65.2316	96.0457	0	-2.06815
Phi(~time*sex) p(~time*sex) pent(~time*sex) N(~sex)	34	-56.9273	104.35	0	-4.84074
Phi(~1) p(~1) pent(~time*sex) N(~sex)	16	609.118	770.396	0	13.205
Phi(~1) p(~time) pent(~time) N(~sex)	16	609.218	770.495	0	13.3046
Phi(~1) p(~sex) pent(~time*sex) N(~sex)	17	Inf	Inf	0	12.0476
D21 BEST MODEL
Parameter	Estimate	Standard Error	Lower	Upper
9:N_gFemale_a0_t1	3	9.68246e-06	3	3.00001
10:N_gMale_a0_t1	5	0	5	5
D22
model	npar	AICc	DeltaAICc	weight	Deviance
Phi(~1) p(~1) pent(~time) N(~sex)	8	100.559	0	0.998257	8.89427
Phi(~1) p(~1) pent(~time*sex) N(~sex)	12	113.483	12.9244	0.00155864	5.96152
Phi(~1) p(~sex) pent(~time*sex) N(~sex)	13	117.84	17.2808	0.00017651	5.49182
Phi(~1) p(~time) pent(~time*sex) N(~sex)	15	124.094	23.535	7.73902e-06	0.71497
Phi(~1) p(~time*sex) pent(~time*sex) N(~sex)	19	153.18	52.6212	3.73856e-12	-0.0475979
Phi(~time) p(~time*sex) pent(~time*sex) N(~sex)	20	161.397	60.8378	6.14446e-14	-1.62508
Phi(~sex) p(~time*sex) pent(~time*sex) N(~sex)	20	162.943	62.3836	2.83673e-14	-0.0792826
Phi(~time*sex) p(~time*sex) pent(~time*sex) N(~sex)	22	185.137	84.5775	0	-1.67105
D22 BEST MODEL
Parameter	Estimate	Standard Error	Lower	Upper
3:N_gFemale_a0_t1	10.2438	1.04525	10.0083	17.1217
4:N_gMale_a0_t1	7	0.0011164	7	7.00037
D23
model	npar	AICc	DeltaAICc	weight	Deviance
Phi(~1) p(~1) pent(~time) N(~sex)	12	175.418	0	0.999999	-21.4681
Phi(~1) p(~1) pent(~time*sex) N(~sex)	20	203.968	28.5492	6.3186e-07	-31.1157
Phi(~1) p(~sex) pent(~time*sex) N(~sex)	21	209.651	34.233	3.68475e-08	-31.8593
Phi(~1) p(~time) pent(~time*sex) N(~sex)	27	259.281	83.8631	0	-34.2907
Phi(~1) p(~time*sex) pent(~time*sex) N(~sex)	35	397.26	221.842	0	-46.7122
Phi(~sex) p(~time*sex) pent(~time*sex) N(~sex)	36	431.42	256.002	0	-46.7337
Phi(~time) p(~time*sex) pent(~time*sex) N(~sex)	40	664.405	488.987	0	-48.1385
Phi(~time*sex) p(~time*sex) pent(~time*sex) N(~sex)	46	4526.83	4351.41	0	-53.1441
D23 BEST MODEL
Parameter	Estimate	Standard Error	Lower	Upper
3:N_gFemale_a0_t1	39.3335	10.7186	26.4181	72.0644
4:N_gMale_a0_t1	37.1202	10.2477	24.8493	68.5744
D24
model	npar	AICc	DeltaAICc	weight	Deviance
Phi(~1) p(~1) pent(~time) N(~sex)	8	58.6691	0	0.99975	-25.8051
Phi(~1) p(~1) pent(~time*sex) N(~sex)	12	75.2617	16.5926	0.000249375	-38.1268
Phi(~1) p(~sex) pent(~time*sex) N(~sex)	13	86.5062	27.8371	9.01888e-07	-38.1268
Phi(~1) p(~time) pent(~time*sex) N(~sex)	15	118.633	59.964	9.52504e-14	-38.1268
Phi(~1) p(~time*sex) pent(~time*sex) N(~sex)	19	311.141	252.471	0	-38.3813
Phi(~time) p(~time*sex) pent(~time*sex) N(~sex)	20	477.46	418.79	0	-40.729
Phi(~sex) p(~time*sex) pent(~time*sex) N(~sex)	20	478.29	419.62	0	-39.899
Phi(~time*sex) p(~time*sex) pent(~time*sex) N(~sex)	22	Inf	Inf	0	-40.729
D24 BEST MODEL
Parameter	Estimate	Standard Error	Lower	Upper
3:N_gFemale_a0_t1	12	7.68915e-08	12	12
4:N_gMale_a0_t1	10	5.57397e-09	10	10
D25
model	npar	AICc	DeltaAICc	weight	Deviance
Phi(~time) p(~sex) pent(~time*sex) N(~sex)	12	-276.146	0	0.5	-13.6048
Phi(~time) p(~time) pent(~time*sex) N(~sex)	12	-276.146	0	0.5	-13.6048
Phi(~time) p(~time*sex) pent(~time*sex) N(~sex)	15	-78.1462	198	0	-13.6048
Phi(~1) p(~time*sex) pent(~time*sex) N(~sex)	15	-69.5581	206.588	0	-5.01671
Phi(~time*sex) p(~time*sex) pent(~time*sex) N(~sex)	16	-67.7187	208.427	0	-16.3774
Phi(~sex) p(~time*sex) pent(~time*sex) N(~sex)	16	-59.8412	216.305	0	-8.49987
Phi(~time) p(~sex) pent(~time) N(~sex)	9	123.922	400.068	0	-9.53694
Phi(~time) p(~1) pent(~time*sex) N(~sex)	11	Inf	Inf	0	-13.6048
D25 MODEL AVERAGING
Parameter	Estimate	Standard Error	Lower	Upper
6:N_gFemale_a0_t1	6	0	6	6
7:N_gMale_a0_t1	5	0	5	5
D39
model	npar	AICc	DeltaAICc	weight	Deviance
Phi(~time) p(~time) pent(~time*sex) N(~sex)	12	118.322	0	0.609667	-74.5261
Phi(~time) p(~time) pent(~time) N(~sex)	11	120.3	1.97806	0.226758	-69.3538
Phi(~time) p(~1) pent(~time*sex) N(~sex)	11	121.514	3.1916	0.123608	-68.1403
Phi(~time) p(~sex) pent(~time*sex) N(~sex)	12	124.39	6.06812	0.0293371	-68.4579
Phi(~time) p(~time*sex) pent(~time*sex) N(~sex)	15	127.25	8.92759	0.00702249	-76.0937
Phi(~1) p(~time*sex) pent(~time*sex) N(~sex)	15	129.542	11.2197	0.00223238	-73.8016
Phi(~time*sex) p(~time*sex) pent(~time*sex) N(~sex)	16	131.071	12.7486	0.00103935	-76.1124
Phi(~sex) p(~time*sex) pent(~time*sex) N(~sex)	16	133.334	15.0114	0.000335277	-73.8496
D39 MODEL AVERAGING
Parameters	par.index	estimate	se fixed note	sex	LoCI	HiCI
N_gFemale_a0_t1	21	44.525	8.01261	Female	31.2911	63.3559
N_gMale_a0_t1	22	13.9905	4.05104	Male	7.93153	24.6779

## Sheet: Lissotriton boscai
C02
model	npar	AICc	DeltaAICc	weight	Deviance
Phi(~1) p(~sex) pent(~time*sex) N(~sex)	25	-1170.12	0	1	33.734
Phi(~1) p(~time) pent(~time*sex) N(~sex)	33	-119.62	1050.5	0	17.5714
Phi(~1) p(~time*sex) pent(~time*sex) N(~sex)	43	-55.3105	1114.81	0	11.7057
Phi(~sex) p(~time*sex) pent(~time*sex) N(~sex)	44	-53.0856	1117.04	0	10.7727
Phi(~time) p(~time*sex) pent(~time*sex) N(~sex)	50	-46.1461	1123.98	0	3.86607
Phi(~time*sex) p(~time*sex) pent(~time*sex) N(~sex)	58	-36.5245	1133.6	0	2.62786
Phi(~1) p(~sex) pent(~time) N(~sex)	15	165.928	1336.05	0	36.4525
Phi(~1) p(~1) pent(~time*sex) N(~sex)	24	Inf	Inf	0	34.371755
C02 BEST MODEL
Parameter	Estimate	Standard Error	Lower	Upper
4: N_gFemale_a0_t1	10.8181	2.33515	9.26264	21.5858
5: N_gMale_a0_t1	3	0	3	3
C04
model	npar	AICc	DeltaAICc	weight	Deviance
Phi(~1) p(~1) pent(~time) N(~sex)	8	79.584	0	0.999914	-11.7883
Phi(~1) p(~1) pent(~time*sex) N(~sex)	12	98.3441	18.7601	8.43822e-05	-19.7918
Phi(~1) p(~sex) pent(~time*sex) N(~sex)	13	106.414	26.8298	1.49258e-06	-21.7585
Phi(~1) p(~time) pent(~time*sex) N(~sex)	15	133.261	53.6766	2.20916e-12	-22.5117
Phi(~1) p(~time*sex) pent(~time*sex) N(~sex)	19	263.193	183.609	0	-30.5793
Phi(~time) p(~time*sex) pent(~time*sex) N(~sex)	20	354.124	274.54	0	-31.6482
Phi(~sex) p(~time*sex) pent(~time*sex) N(~sex)	20	355.14	275.556	0	-30.6321
Phi(~time*sex) p(~time*sex) pent(~time*sex) N(~sex)	22	1088	1008.42	0	-33.7726
C04 BEST MODEL
Parameter	Estimate	Standard Error	Lower	Upper
3: N_gFemale_a0_t1	51.3808	27.9462	24.1265	151.987
4: N_gMale_a0_t1	25.4376	15.1789	11.5018	82.513
C20
model	npar	AICc	DeltaAICc	weight	Deviance
Phi(~1) p(~1) pent(~time) N(~sex)	7	55.3432	0	0.999939	-37.7518
Phi(~1) p(~1) pent(~time*sex) N(~sex)	12	74.8066	19.4634	5.9367e-05	-38.322
Phi(~1) p(~sex) pent(~time*sex) N(~sex)	13	82.1095	26.7663	1.54079e-06	-36.1706
Phi(~1) p(~time) pent(~time*sex) N(~sex)	15	91.8879	36.5448	1.15979e-08	-38.322
Phi(~1) p(~time*sex) pent(~time*sex) N(~sex)	19	124.491	69.1479	0	-39.1224
Phi(~sex) p(~time*sex) pent(~time*sex) N(~sex)	20	133.339	77.9961	0	-41.6075
Phi(~time) p(~time*sex) pent(~time*sex) N(~sex)	20	135.795	80.452	0	-39.1516
Phi(~time*sex) p(~time*sex) pent(~time*sex) N(~sex)	22	161.634	106.29	0	-41.6465
C20 BEST MODEL
Parameter	Estimate	Standard Error	Lower	Upper
3: N_gFemale_a0_t1	19	2.73933e-07	19	19
4: N_gMale_a0_t1	12	0	12	12
