# Supplementary material for: Integrating dispersal, breeding and abundance data with graph theory for the characterization and management of functional connectivity in amphibian pondscapes
Source: Landsc Ecol. 2022 Nov 3;37(12):3159–77. doi: 10.1007/s10980-022-01520-x (PMC9631601; doi:10.1007/s10980-022-01520-x)
Supplement: Supplementary file 5 — Supplementary Material 5 [file 10980_2022_1520_MOESM5_ESM.xlsx]

## Sheet: Description
Supplementary spreadsheet 2
This excel contains population estimates and reproduction information for all species and ponds. Richness and geographical coordinates are also provided.
PP = Pelophylax perezi; EC = Epidalea calamita; PW = Pleurodeles waltl; TP = Triturus pygmaeus; LB = Lissotritonn boscai; PC = Pelobates cultripes; BS = Bufo spinosus; HM = Hyla molleri; DG = Discoglossus galganoi; AC = Alytes cisternasii
reproduction values for PP, EC, PW, TP, PC and BS indicate the number of years in which reproduction was detected. For the rest of species, only the detection of reproduction is stated.
Article title	Integrating dispersal, breeding and abundance data with graph theory for the characterization and management of functional connectivity in amphibian pondscapes
Journal	Landscape Ecology
Authors	Ismael Reyes-Moya, Gregorio Sánchez-Montes & Íñigo Martínez-Solano
Affiliations	Departamento de Biodiversidad y Biología Evolutiva, Museo Nacional de Ciencias Naturales (MNCN-CSIC), c/ José Gutiérrez Abascal 2, 28006 Madrid, Spain.
Corresponding author e-mail	ismaelrymy@gmail.com

## Sheet: Pop. Reproduction and coords
POOL	X	Y	richness	EC_rep	EC	TP_rep	TP	PC_rep	PC	PP_rep	PP	PW_rep	PW	BS_rep	BS	LB_rep	LB	HM_rep	HM	DG_rep	DG	AC_rep	AC
D01	-4.01118	40.6618	5	1	12	2	255	1	6	2	148	2	54	0	0	0	0	0	0	0	0	0	0
D02	-4.01252	40.6634	3	2	128	0	0	0	1	0	0	0	0	0	0	0	0	0	0	0	1	0	0
D05	-4.01267	40.6653	5	1	49	2	97	0	0	0	12	0	0	0	0	0	1	1	11	0	0	0	0
D06	-4.01221	40.6662	2	0	9	0	0	0	1	0	1	0	0	0	0	0	0	0	0	0	0	0	0
D07	-4.01312	40.6661	2	1	17	0	1	0	0	0	0	0	0	0	0	0	0	0	0	0	0	0	0
D25	-4.01713	40.6665	2	0	0	1	12	0	0	0	1	0	0	0	0	0	0	0	0	0	0	0	0
D26	-4.01654	40.6662	2	1	61	0	0	0	1	0	0	0	0	0	0	0	0	0	0	0	0	0	0
D28	-4.01751	40.665	2	0	7	0	0	0	0	0	4	0	0	0	0	0	0	0	0	0	0	0	0
D29	-4.01634	40.6645	1	0	32	0	0	0	0	0	0	0	0	0	0	0	0	0	0	0	0	0	0
D30	-4.01527	40.6643	2	0	15	0	0	0	0	0	0	0	0	0	0	0	0	0	1	0	0	0	0
D31	-4.01535	40.6645	1	0	0	1	5	0	0	0	0	0	0	0	0	0	0	0	0	0	0	0	0
D36	-4.01408	40.6647	2	0	2	1	21	0	0	0	0	0	0	0	0	0	0	0	0	0	0	0	0
D37	-4.01457	40.6646	2	1	6	0	3	0	0	0	0	0	0	0	0	0	0	0	0	0	0	0	0
D38	-4.01461	40.6644	2	0	0	0	21	0	0	0	1	0	0	0	0	0	0	0	0	0	0	0	0
D39	-4.01448	40.6645	4	0	0	1	51	0	0	0	2	0	2	0	0	0	1	0	0	0	0	0	0
D24	-4.01872	40.6677	5	0	5	2	26	0	0	2	93	0	0	0	0	0	4	0	5	0	0	0	0
D03	-4.01249	40.664	4	1	4	0	0	0	0	0	9	0	0	0	0	0	0	0	1	1	6	0	0
D40	-4.0146	40.6642	1	0	1	0	0	0	0	0	0	0	0	0	0	0	0	0	0	0	0	0	0
D71	-4.01365	40.6666	2	0	1	0	2	0	0	0	0	0	0	0	0	0	0	0	0	0	0	0	0
D10	-4.01461	40.6685	4	0	2	2	56	0	0	0	0	0	1	0	0	1	14	0	0	0	0	0	0
D101	-4.01801	40.6698	2	2	69	0	2	0	0	0	1	0	0	0	0	0	0	0	0	0	0	0	0
D13	-4.01579	40.6724	2	0	1	0	3	0	0	0	0	0	0	0	0	0	0	0	0	0	0	0	0
D14	-4.01557	40.6729	3	2	169	0	6	0	0	0	1	0	1	0	0	0	0	0	0	0	0	0	0
D15	-4.01576	40.6738	4	0	3	2	35	0	0	0	17	2	6	0	0	0	0	0	0	0	0	0	0
D16	-4.01555	40.6743	2	0	1	0	0	0	0	0	82	0	0	0	0	0	0	0	0	0	0	0	0
D17	-4.01554	40.6749	4	1	3	2	57	0	0	1	39	2	8	0	0	0	0	0	0	0	0	0	0
D18	-4.01608	40.6753	6	2	26	2	1218	0	0	2	140	2	103	0	0	0	2	1	12	0	0	0	0
D21	-4.01778	40.674	5	1	6	2	15	0	0	0	1	0	1	0	0	0	3	0	0	0	0	0	0
D22	-4.01733	40.6731	3	1	13	1	18	0	0	0	2	0	0	0	0	0	0	0	0	0	0	0	0
D23	-4.01809	40.6727	4	1	9	2	76	0	0	0	5	2	8	0	0	0	0	0	0	0	0	0	0
D261	-4.01658	40.6664	4	0	3	2	1	0	0	0	1	1	1	0	0	0	0	0	0	0	0	0	0
D171	-4.01606	40.6744	3	1	2	0	1	0	0	0	1	0	0	0	0	0	0	0	0	0	0	0	0
C26	-4.00494	40.665	1	0	1	0	0	0	0	0	0	0	0	0	0	0	0	0	0	0	0	0	0
C27	-4.00533	40.6643	3	1	8	0	1	2	7	0	0	0	0	0	0	0	0	0	0	0	0	0	0
C28	-4.00624	40.6639	4	2	10	0	5	2	16	0	0	0	5	0	0	0	0	0	0	0	0	0	0
C29	-4.01032	40.662	3	1	41	0	0	1	5	0	2	0	0	0	0	0	0	0	0	0	0	0	0
C3X	-4.00715	40.6712	3	0	0	1	31	0	1	0	0	0	0	0	0	0	3	0	0	0	0	0	0
C30	-4.01075	40.664	4	0	1	1	89	0	0	0	0	1	32	0	0	0	0	0	0	0	0	1	1
C01	-4.00772	40.6693	5	1	4	2	389	0	7	0	0	2	17	0	1	0	0	0	0	0	0	0	0
C02	-4.00645	40.6708	5	0	6	2	24	0	0	0	0	0	1	0	3	0	14	0	0	0	0	0	0
C04	-4.00711	40.674	6	0	12	2	101	0	0	2	49	2	46	0	2	1	76	0	0	0	0	0	0
C16	-4.00543	40.6734	4	2	28	0	16	0	0	0	0	0	2	0	0	0	1	0	0	0	0	0	0
C17	-4.00564	40.6733	5	0	6	2	48	0	0	0	1	2	12	0	0	0	5	0	0	0	0	0	0
C18	-4.00524	40.673	6	2	109	1	16	1	4	0	0	1	6	0	1	0	4	0	0	0	0	0	0
C19	-4.00447	40.6725	4	1	42	1	14	0	0	2	32	0	1	1	8	0	0	0	0	0	0	0	0
C20	-4.00251	40.6718	3	1	19	2	16	0	0	0	0	0	0	0	0	1	32	0	0	0	0	0	0
C21	-4.00333	40.6716	1	1	14	0	0	0	0	0	0	0	0	0	0	0	0	0	0	0	0	0	0
C22	-4.00325	40.6714	1	0	3	0	0	0	0	0	0	0	0	0	0	0	0	0	0	0	0	0	0
C23	-4.00336	40.6712	1	0	33	0	0	0	0	0	0	0	0	0	0	0	0	0	0	0	0	0	0
C24	-4.00421	40.6708	4	0	13	0	0	0	0	0	1	0	0	0	6	0	6	0	0	0	0	0	0
C1X	-4.00742	40.6692	2	2	129	0	0	0	1	0	0	0	0	0	0	0	0	0	0	0	0	0	0
C221	-4.00424	40.672	2	1	1	0	0	0	0	0	0	0	0	0	1	0	0	0	0	0	0	0	0
C211	-4.0033	40.6716	1	1	5	0	0	0	0	0	0	0	0	0	0	0	0	0	0	0	0	0	0
C10	-4.00534	40.6815	3	0	2	0	1	0	0	0	0	0	0	0	0	0	10	0	0	0	0	0	0
C11	-4.00531	40.6791	6	2	340	1	18	0	2	0	1	0	0	0	2	0	10	0	0	0	0	0	0
C12	-4.00581	40.6776	3	0	7	0	24	0	0	0	0	0	0	0	2	0	0	0	0	0	0	0	0
C13	-4.00511	40.6761	3	2	31	0	0	0	0	2	10	0	0	0	4	0	0	0	0	0	0	0	0
C15	-4.0066	40.6756	3	0	1	0	2	0	0	0	0	0	0	0	1	0	0	0	0	0	0	0	0
C101	-4.0053	40.681	6	1	2	0	11	0	0	0	1	0	4	0	3	0	2	0	0	0	0	0	0
D12	-4.01578	40.6688	1	0	1	0	0	0	0	0	0	0	0	0	0	0	0	0	0	0	0	0	0
