# Supplementary material for: Integrating dispersal, breeding and abundance data with graph theory for the characterization and management of functional connectivity in amphibian pondscapes
Source: Landsc Ecol. 2022 Nov 3;37(12):3159–77. doi: 10.1007/s10980-022-01520-x (PMC9631601; doi:10.1007/s10980-022-01520-x)
Supplement: Supplementary file 6 — Supplementary Material 6 [file 10980_2022_1520_MOESM6_ESM.xlsx]

## Sheet: Description
Supplementary spreadsheet 3
This excel contains PC, dPCk and its fractions for all ponds and species as well as modularity values from the walktrap clustering for all species
Article title	Integrating dispersal, breeding and abundance data with graph theory for the characterization and management of functional connectivity in amphibian pondscapes
Journal	Landscape Ecology
Authors	Ismael Reyes-Moya, Gregorio Sánchez-Montes & Íñigo Martínez-Solano
Affiliations	Departamento de Biodiversidad y Biología Evolutiva, Museo Nacional de Ciencias Naturales (MNCN-CSIC), c/ José Gutiérrez Abascal 2, 28006 Madrid, Spain.
Corresponding author e-mail	ismaelrymy@gmail.com

## Sheet: PC related val. and modularity
	Pelophylax perezi				Epidalea calamita				Triturus pygmaeus				Pleurodeles waltl				Bufo spinosus				Pelobates cultripes
	dPCk	dPCfluxk	dPCintrak	dPCconnectork	dPCk	dPCfluxk	dPCintrak	dPCconnectork	dPCk	dPCfluxk	dPCintrak	dPCconnectork	dPCk	dPCfluxk	dPCintrak	dPCconnectork	dPCk	dPCfluxk	dPCintrak	dPCconnectork	dPCk	dPCfluxk	dPCintrak	dPCconnectork
C01	-	-	-	-	0.31	0.3	0.01	0	8.23	0.01	8.22	0	1.89	0.66	1.23	0	1.42	1.06	0.36	0	10.19	3.39	6.8	0
C02	-	-	-	-	0.18	0.17	0.01	0	0.07	0.04	0.03	0	0.72	0.14	0	0.58	10.61	7.29	3.28	0.04	-	-	-	-
C04	3.11	0.74	2.37	0	0.38	0.32	0.06	0	0.59	0.04	0.55	0	16.07	7.03	9.04	0	5.87	4.41	1.46	0	-	-	-	-
C10	-	-	-	-	0.04	0.04	0	0	0	0	0	0	-	-	-	-	-	-	-	-	-	-	-	-
C101	0	0	0	0	0.06	0.06	0	0	0.01	0	0.01	0	0.07	0	0.07	0	4.64	1.36	3.28	0	-	-	-	-
C11	0	0	0	0	48.88	1.69	47.19	0	0.02	0	0.02	0	-	-	-	-	4.01	2.44	1.46	0.11	5.97	3.22	0.56	2.19
C12	-	-	-	-	0.34	0.32	0.02	0	0.03	0	0.03	0	-	-	-	-	4.98	3.35	1.46	0.17	-	-	-	-
C13	0.24	0.14	0.1	0	1.1	0.71	0.39	0	-	-	-	-	-	-	-	-	11.54	5.7	5.83	0.01	-	-	-	-
C15	-	-	-	-	0.03	0.03	0	0	0	0	0	0	-	-	-	-	2.94	2.47	0.36	0.11	-	-	-	-
C16	-	-	-	-	2.24	1.92	0.32	0	0.11	0.1	0.01	0	1	0.98	0.02	0	-	-	-	-	-	-	-	-
C17	0.28	0.07	0	0.21	0.51	0.5	0.01	0	0.3	0.17	0.13	0	5.67	4.84	0.62	0.21	-	-	-	-	-	-	-	-
C18	-	-	-	-	9.01	4.16	4.85	0	0.11	0.09	0.01	0.01	2.97	2.73	0.15	0.09	7.88	6.31	0.36	1.21	3.12	0.9	2.22	0
C19	1.66	0.65	1.01	0	2.76	2.04	0.72	0	0.04	0.03	0.01	0	0.71	0.5	0	0.21	52.06	27.88	23.33	0.85	-	-	-	-
C1X	-	-	-	-	8.17	1.38	6.79	0	-	-	-	-	-	-	-	-	-	-	-	-	2.2	1.98	0.14	0.08
C20	-	-	-	-	0.75	0.6	0.15	0	0.01	0	0.01	0	-	-	-	-	-	-	-	-	-	-	-	-
C21	-	-	-	-	0.76	0.68	0.08	0	-	-	-	-	-	-	-	-	-	-	-	-	-	-	-	-
C211	-	-	-	-	0.29	0.28	0.01	0	-	-	-	-	-	-	-	-	-	-	-	-	-	-	-	-
C22	-	-	-	-	0.17	0.17	0	0	-	-	-	-	-	-	-	-	-	-	-	-	-	-	-	-
C221	-	-	-	-	0.06	0.06	0	0	-	-	-	-	-	-	-	-	13.48	8.06	0.36	5.06	-	-	-	-
C23	-	-	-	-	1.6	1.16	0.44	0	-	-	-	-	-	-	-	-	-	-	-	-	-	-	-	-
C24	0.02	0.02	0	0	0.51	0.44	0.07	0	-	-	-	-	-	-	-	-	33.43	20.31	13.12	0	-	-	-	-
C26	-	-	-	-	0.01	0.01	0	0	-	-	-	-	-	-	-	-	-	-	-	-	-	-	-	-
C27	-	-	-	-	0.09	0.06	0.03	0	0	0	0	0	-	-	-	-	-	-	-	-	29.57	22.77	6.8	0
C28	-	-	-	-	0.11	0.07	0.04	0	0	0	0	0	0.12	0.01	0.11	0	-	-	-	-	60.53	24.73	35.55	0.25
C29	0.22	0.22	0	0	0.96	0.27	0.69	0	-	-	-	-	-	-	-	-	-	-	-	-	11.57	6.76	3.47	1.34
C30	-	-	-	-	0.01	0.01	0	0	0.43	0	0.43	0	4.38	0.01	4.37	0	-	-	-	-	-	-	-	-
C3X	-	-	-	-	-	-	-	-	0.09	0.04	0.05	0	-	-	-	-	-	-	-	-	1.31	0.93	0.14	0.24
D01	22.47	0.89	21.58	0	0.3	0.24	0.06	0	3.53	0	3.53	0	12.46	0.01	12.45	0	-	-	-	-	13.44	7.48	5	0.96
D02	-	-	-	-	8.42	1.73	6.69	0	-	-	-	-	-	-	-	-	-	-	-	-	4.85	1.89	0.14	2.82
D03	0.6	0.48	0.08	0.04	0.24	0.23	0.01	0	-	-	-	-	-	-	-	-	-	-	-	-	-	-	-	-
D05	0.49	0.35	0.14	0	2.18	1.2	0.98	0	0.57	0.06	0.51	0	-	-	-	-	-	-	-	-	-	-	-	-
D06	0.03	0.03	0	0	0.27	0.24	0.03	0	-	-	-	-	-	-	-	-	-	-	-	-	2.03	1.89	0.14	0
D07	-	-	-	-	0.61	0.49	0.12	0	0	0	0	0	-	-	-	-	-	-	-	-	-	-	-	-
D10	-	-	-	-	0.03	0.03	0	0	0.17	0	0.17	0	0	0	0	0	-	-	-	-	-	-	-	-
D101	0.04	0.04	0	0	2.64	0.7	1.94	0	0	0	0	0	-	-	-	-	-	-	-	-	-	-	-	-
D12	-	-	-	-	0.02	0.02	0	0	-	-	-	-	-	-	-	-	-	-	-	-	-	-	-	-
D13	-	-	-	-	0.07	0.07	0	0	0.01	0.01	0	0	-	-	-	-	-	-	-	-	-	-	-	-
D14	0.27	0.26	0	0.01	13.29	1.63	11.66	0	0.04	0.03	0	0.01	0.96	0.96	0	0	-	-	-	-	-	-	-	-
D15	6.58	6.09	0.28	0.21	0.14	0.14	0	0	0.56	0.47	0.07	0.02	7.58	5.51	0.15	1.92	-	-	-	-	-	-	-	-
D16	29.79	22.7	6.63	0.46	0.03	0.03	0	0	-	-	-	-	-	-	-	-	-	-	-	-	-	-	-	-
D17	19.25	14.94	1.5	2.81	0.08	0.08	0	0	3.9	3.66	0.18	0.06	11.31	7.76	0.27	3.28	-	-	-	-	-	-	-	-
D171	0.45	0.42	0	0.03	0.06	0.06	0	0	0.27	0.03	0	0.24	-	-	-	-	-	-	-	-	-	-	-	-
D18	46.13	26.82	19.31	0	0.65	0.37	0.28	0	84.7	4.11	80.59	0	61.65	16.34	45.31	0	-	-	-	-	-	-	-	-
D21	0.17	0.17	0	0	0.14	0.13	0.01	0	0.04	0.03	0.01	0	1.85	0.64	0	1.21	-	-	-	-	-	-	-	-
D22	0.52	0.32	0	0.2	0.48	0.41	0.07	0	0.11	0.07	0.02	0.02	-	-	-	-	-	-	-	-	-	-	-	-
D23	0.61	0.59	0.02	0	0.24	0.21	0.03	0	0.39	0.08	0.31	0	3.93	3.66	0.27	0	-	-	-	-	-	-	-	-
D24	9.06	0.54	8.52	0	0.08	0.07	0.01	0	0.04	0	0.04	0	-	-	-	-	-	-	-	-	-	-	-	-
D25	0.09	0.06	0	0.03	-	-	-	-	0.01	0	0.01	0	-	-	-	-	-	-	-	-	-	-	-	-
D26	-	-	-	-	2.53	1.01	1.52	0	-	-	-	-	-	-	-	-	-	-	-	-	2.03	1.89	0.14	0
D261	0.08	0.06	0	0.02	0.15	0.15	0	0	0	0	0	0	0	0	0	0	-	-	-	-	-	-	-	-
D28	0.11	0.09	0.02	0	0.18	0.16	0.02	0	-	-	-	-	-	-	-	-	-	-	-	-	-	-	-	-
D29	-	-	-	-	1.1	0.68	0.42	0	-	-	-	-	-	-	-	-	-	-	-	-	-	-	-	-
D30	-	-	-	-	0.52	0.43	0.09	0	-	-	-	-	-	-	-	-	-	-	-	-	-	-	-	-
D31	-	-	-	-	-	-	-	-	0.03	0.03	0	0	-	-	-	-	-	-	-	-	-	-	-	-
D36	-	-	-	-	0.07	0.07	0	0	0.19	0.14	0.02	0.03	-	-	-	-	-	-	-	-	-	-	-	-
D37	-	-	-	-	0.21	0.2	0.01	0	0.03	0.03	0	0	-	-	-	-	-	-	-	-	-	-	-	-
D38	0.04	0.04	0	0	-	-	-	-	0.19	0.17	0.02	0	-	-	-	-	-	-	-	-	-	-	-	-
D39	0.07	0.07	0	0	-	-	-	-	0.39	0.25	0.14	0	0.02	0	0.02	0	-	-	-	-	-	-	-	-
D40	-	-	-	-	0.04	0.04	0	0	-	-	-	-	-	-	-	-	-	-	-	-	-	-	-	-
D71	-	-	-	-	0.03	0.03	0	0	0	0	0	0	-	-	-	-	-	-	-	-	-	-	-	-
	PC		0.234		PC		0.105		PC		0.238		PC		0.242		PC		0.237		PC		0.252
	Modularity		0.512		Modularity		0.597		Modularity		0.723		Modularity		0.51		Modularity		0.328		Modularity		0.588
