# Supplementary material for: Integrating dispersal, breeding and abundance data with graph theory for the characterization and management of functional connectivity in amphibian pondscapes
Source: Landsc Ecol. 2022 Nov 3;37(12):3159–77. doi: 10.1007/s10980-022-01520-x (PMC9631601; doi:10.1007/s10980-022-01520-x)
Supplement: Supplementary file 7 — Supplementary Material 7 [file 10980_2022_1520_MOESM7_ESM.xlsx]

## Sheet: Description
Supplementary spreadsheet 4
This excel contains population-richness index values for all ponds
Article title	Integrating dispersal, breeding and abundance data with graph theory for the characterization and management of functional connectivity in amphibian pondscapes
Journal	Landscape Ecology
Authors	Ismael Reyes-Moya, Gregorio Sánchez-Montes & Íñigo Martínez-Solano
Affiliations	Departamento de Biodiversidad y Biología Evolutiva, Museo Nacional de Ciencias Naturales (MNCN-CSIC), c/ José Gutiérrez Abascal 2, 28006 Madrid, Spain.
Corresponding author e-mail	ismaelrymy@gmail.com

## Sheet: Pop-Rich index
POND	POP-RICH INDEX
D01	10.23
D05	5.37
D06	1.19
D25	1.07
D28	1.05
D38	1.11
D39	2.1
D24	5.19
D03	2.77
D14	4.87
D15	2.64
D16	2.81
D17	3.35
D18	18.22
D21	2.52
D22	1.8
D23	2.74
D261	1.89
D171	1.49
D101	2.68
C29	2.71
C04	10.49
C17	3.22
C19	6.68
C24	4.14
C11	9.51
C13	3.1
C101	3.51
D02	3.17
D07	1.35
D26	1.73
D29	1.02
D30	0.72
D36	1.19
D37	1.17
D40	0.47
D71	1.07
D10	2.84
D13	1.08
C26	0.47
C27	2.74
C28	5.37
C30	4.04
C01	5.73
C02	3.78
C16	2.44
C18	5.2
C20	3.55
C21	0.7
C22	0.5
C23	1.04
C1X	2.95
C221	0.58
C211	0.54
C10	1.97
C12	1.86
C15	1.19
C3X	1.45
D31	0.62
D12	0.47
